# Supplementary material for: Involvement of CaV2.2 channels and α2δ‐1 in homeostatic synaptic plasticity in cultured hippocampal neurons
Source: J Physiol. 2022 Dec 3;600(24):5333–51. doi: 10.1113/JP283600 (PMC10107484; doi:10.1113/JP283600)
Supplement: Supplementary file 1 — Statistical Summary Document [file TJP-600-5333-s002.xlsx]

## Sheet: Statistical Summary Table
Statistical Summary Document
Manuscript Title:	Involvement of CaV2.2 channels and α2δ-1 in homeostatic synaptic plasticity in cultured hippocampal neurons
Authors:	Kjara S Pilch* 1, Krishma H Ramgoolam1, Annette C Dolphin*1
Animal model used, if applicable:	CaV2.2_HAKIKI mouse model
Underlying hypothesis:	Chronic activity blockade of neuronal acitivty induces changes in presynaptic calcium, CaV2.2 channel contribution to calcium transients, CaV2.2 and subunit a2d-1 abundance at the presynapse.
Definitions of ‘n’:	n refers to biological replicates, so independent mice or cultures. One culture consists of approximately 8 pups. For Conotoxin experiments fields of view were used as n, refering to one dish from one culture, for immunocyochemistry measurements from individual neurons were used as one n.
Statistical summary table:
Experimental question number	Finding/ conclusion	Experimental location/variable	Mean value	Standard Deviation	n	Exact P value	Figure/table in which data are presented	Units	Data comparisons	Statistical test	Statistics details	Any other experimental factors	Comments
Multiple tests of the same question are shown in different rows		e.g. cortex vs cerebellum or genotype	(or other summary statistic)	(SD)	(value)	If P is considered significant against a stated confidence limit, authors may indicate this in bold.The exact value must be stated unless P is less than 0.0001, in which case < is permitted.			e.g. WT vs KO			e.g. subjects’ age or sex	e.g. observation
1	no difference	CaV2.2 mRNA levels at P1	cortex = 1.003; hc = 0.79; cb = 0.87; bs = 0.75	cx = 0.08; hc = 0.14; cb = 0.19; bs = 0.2	3	P cx vs hc = 0.43; P cx vs cb > 0.1; cx vs bs = 0.78	Fig 1A	relative values	cortex vs hippocampus; cerebellum; brain stem	one-way ANOVA, Bonferronis multiple comparisons post-hoc	F(3,6) = 1.975, P = 0.22
2	difference between cx vs cb and cx vs bs, cx highest levels of CaV2.2 mRNA	CaV2.2 mRNA levels at P7	cortex = 0.96; hc = 0.91; cb = 0.68; bs = 0.62	cx = 0.09; hc = 0.19; cb = 0.10; bs = 0.11	3	P cx vs hc >0.1; P cx vs cb = 0.01; cx vs bs = 0.005	Fig 1B	relative values	cortex vs hippocampus; cerebellum; brain stem	one-way ANOVA, Bonferronis multiple comparisons post-hoc	F(3,6) = 13.9, P = 0.004
3	difference between cx vs cb and cx vs bs, cx highest levels of CaV2.2 mRNA	CaV2.2 mRNA levels in adult	cortex = 1.00; hc = 1.14; cb = 0.57; bs = 0.35	cx = 0.07; hc = 0.27; cb = 0.09; bs = 0.05	3	P cx vs hc = 0.8; P cx vs cb = 0.02; cx vs bs = 0.002	Fig 1C	relative values	cortex vs hippocampus; cerebellum; brain stem	one-way ANOVA, Bonferronis multiple comparisons post-hoc	F(3,8) = 18.3, P = 0.0006
4	difference cx protein levels to bs , bs highest levels of CaV2.2 at P1	CaV2.2 protein levels at P1	cortex = 1; hc = 0.73; cb = 1.23; bs = 1.34	cx = 0; hc = 0.33; cb = 0.38; bs = 0.04	3	P cx vs hc = 0.29; cx vs cb = 0.40; cx vs bs = 0.004	Fig 1G	relative values	cortex vs hippocampus; cerebellum; brain stem	one sample two-tailed t-test	t, df (hc) = 1.42, 2; (cb) = 1.055, 2; (bs) = 15.44, 2
5	no difference, all values similar across brain regions	CaV2.2 protein levels at P7	cortex = 1; hc = 1.64; cb = 1.14; bs = 1.06	cx = 0; hc = 0.0.73; cb = 0.28; bs = 0.14	3	P cx vs hc = 0.29; cx vs cb = 0.49; cx vs bs = 0.51	Fig 1H	relative values	cortex vs hippocampus; cerebellum; brain stem	one sample two-tailed t-test	t, df (hc) = 1.515; 2; (cb) = 0.844, 2; (bs) = 0.80, 2
6	difference between cx and cb and cx and bs, cx highest levels of CaV2.2	CaV2.2 protein levels in adult	cortex = 1; hc = 0.88; cb = 0.088; bs = 0.14	cx = 0; hc = 0.2; cb = 0.09; bs = 0.11	3	P cx vs hc = 0.331; cx vs cb = 0.0002; cx vs bs = 0.0006	Fig 1I	relative values	cortex vs hippocampus; cerebellum; brain stem	one sample two-tailed t-test	t, df (hc) = 1..211, 2; (cb) =20.95, 2; (bs) = 15.27, 2
7	no difference between control and TTX 1 AP DIV 14-15	TTX treatment	control = 0.032; TTX = 0.042	control = 0.008; TTX = 0.018	7	P = 0.15	Fig 3A	delta F/F0	Control vs TTX-treatment	Paired t-test	t, df = 1.627, 6
8	difference between control and TTX 1 AP DIV 18-22, TTX larger deltaF changes	TTX treatment	control = 0.042; TTX = 0.038	control = 0.008; TTX = 0.008	11	P = 0.007	Fig 3B	delta F/F0	Control vs TTX-treatment	Paired t-test	t, df = 3.395, 10
9	no difference between control and TTX 10 AP DIV 14-15	TTX treatment	control = 0.52; TTX = 0.47	control = 0.12; TTX = 0.05	12	P = 0.38	Fig 3C	delta F/F0	Control vs TTX-treatment	Paired t-test	t, df = 0.9554, 6
10	difference between control and TTX 10 AP DIV 18-22, TTX larger deltaF changes	TTX treatment	control = 0.35; TTX = 0.52	control = 0.1; TTX = 0.13	11	P = 0.01	Fig 3D	delta F/F0	Control vs TTX-treatment	Paired t-test	t, df = 3.176, 10
11	no difference between control and TTX ConTx effect DIV 14-15	no toxin vs ConTx	control = 29.53; TTX = 49.23	control = 24.08; TTX = 21.07	9	P = 0.083	Fig 4 B	% contribution Cav2.2	Control vs TTX-treatment	Unpaired t-test	t, df = 1.847, 16
12	difference between control and TTX ConTx effect DIV 18-22, ConTx stronger effect in TTX-treated cells	no toxin vs ConTx	control = 28.63; TTX = 55.3	control = 25.12; TTX = 14.79	control = 9, TTX = 12	P = 0.007	Fig 4 D	% contribution Cav2.2	Control vs TTX-treatment	Unpaired t-test	t, df = 3.054, 19
13	difference between control and TTX WCL AB signal, TTX-treated WCL more CaV2.2	TTX treatment	control = 1, TTX = 1.38	control = 0, TTX = 0.032	3	P = 0.0024	Fig 4 F	relative values	Control vs TTX-treatment	One sample two tailed t-test	t, df = 20.21, 2
14	difference between control and TTX neurons Ab signal, TTX-treated more Cav2.2	TTX treatment	control = 100, TTX = 139.9	control = 39.19, TTX = 56.53	control = 25 neurons; TTX = 24 neurons	P = 0.006	Fig 4 I	relative values	Control vs TTX-treatment	Unpaired t-test	t, df = 2.884, 47
15	no difference in presynaptic calcium flux between a2d overexpressing and control neurons	a2d-1 overexpression	control = 0.025; a2d-1 OE = 0.028	control = 0.006; a2d-1 OE = 0.008	12	P = 0.18	Fig 5C	delta F/F0	EV vs a2d-1 overexpression	Paired t-test	t, df = 1.438, 11
16	difference between EV anda2d-1 OE ConTx effect, ConTx stronger effect in a2d-1 OE neurons	no toxin vs Contx	control = 47.12; a2d-1 OE = 28.06	control = 20.65; a2d-1 OE = 16.38	EV = 10; a2d-1 = 8	P = 0.05	Fig 5 D	% contribution Cav2.2	EV vs a2d-1 overexpression	Unpaired t-test	t, df = 2.126, 16
17	difference between levels of a2d1 in WCL and biotinf ractions of control and TTX-treated cells	TTX-treatment	control WCL = 1; TTX WCL = 0.87;l Control surface = 1; TTX surface = 0.87	control WCL = 0; TTX WCL = 0.08; control biotin = 0; TTX biotin = 0.02	WCL = 4, biotin = 3	P WCL 0.072; P biotin = 0.042	Fig 6 B	relative values	Control vs TTX-treatment	One sample two tailed t-test	t, df (biotin) = 11.68, 2; (WCL) = 3.420, 3
18	difference between TTX effect on EV and a2d-1 overexpressing neurons, TTX no effect in a2d-1 OE neurons	TTX treatment	EV = 0.023; EV + ConTx = 0.04; a2d-1 OE = 0.027; a2d-1 OE + ConTx = 0.029	EV = 0.005; EV + ConTx = 0.02; a2d-1 OE = 0.006; a2d-1 OE + ConTx = 0.009	EV = 13, a2d-1 OE = 9	P EV = 0.0008; P a2d-1 OE = 0.99	Fig 6 C	delta F/F0	no TTX vs TTX treatment	One Way ANOVA, Tukeys multiple comparisons test	F (3,40) = 6.484, P = 0.001
