# Supplementary material for: Involvement of CaV2.2 channels and α2δ‐1 in homeostatic synaptic plasticity in cultured hippocampal neurons
Source: J Physiol. 2022 Dec 3;600(24):5333–51. doi: 10.1113/JP283600 (PMC10107484; doi:10.1113/JP283600)
Supplement: Supplementary file 4 — Data for Figs. 1–6 [file TJP-600-5333-s001.xlsx]

## Sheet: FIG1
Fig 1 A
cx	hc	cb	bs
1.05	0.66	0.66	0.56
0.91	0.79	0.97	0.97
1.05	0.93	0.99	0.71
Fig 1 B
cx	hc	cb	bs
0.868373	0.696421	0.587407	0.49634
1.04909	1.08145	0.658509	0.675891
0.964936	0.939237	0.791948	0.694654
Fig 1 C
cx	hc	cb	bs
0.937825	0.868981	0.474581	0.323818
1.08001	1.16301	0.575775	0.40441
0.987299	1.41564	0.664064	0.319306
Fig 1 G
cx	hc	cb	bs
1	0.976912	0.810691	1.37795
1	0.858705	1.33845	1.33829
1	0.363212	1.53645	1.30182
Fig 1 H
cx	hc	cb	bs
1	1.21059	1.41754	1.12475
1	2.4851	0.858407	1.15713
1	1.22479	1.13291	0.906992
Fig 1 I
cx	hc	cb	bs
1	0.77707	0.039036	0.019403
1	1.17689	0.096995	0.271357
1	0.772355	0.0089	0.191391
1	0.793954	0.206356	0.080039

## Sheet: FIG2
Fig 2 D							Fig 2 E								Fig 2 F
VAMPmOr2 responding			VAMPmOr2 non-responding				VAMPmOr2 responding			VAMPmOr2 non-responding					VAMPmOr2 responding			VAMPmOr2 non-responding
mean	sem	n	mean	sem	n		mean	sem	n	mean	sem	n			mean	sem	n	mean	sem	n
0.0157876	0.000641919	57	0.0175435	0.00145598	34		3.80383	3.78816	52	0.0202259	0.00308979	32			0.00934004	0.00144116	23	0.0109765	0.00535205	11
0.00869341	0.000591786	57	0.0091473	0.00110012	34		0.00770583	0.00118459	52	0.0145304	0.0026823	32			0.0104497	0.00140536	23	0.0153725	0.00418231	11
0.00821632	0.000592718	57	0.00890333	0.00120034	34		0.00665224	0.00141306	52	0.00965021	0.0029302	32			0.00788274	0.00132542	23	0.00296016	0.00344102	11
0.00753657	0.000591726	57	0.0082022	0.00108636	34		0.00670339	0.00117935	52	0.0106992	0.00199404	32			0.0103125	0.00153442	23	0.0109066	0.00267525	11
0.00683248	0.00051004	57	0.00720406	0.00111538	34		0.00553448	0.0011734	52	0.0147309	0.0028923	32			0.00797116	0.00119209	23	0.00115328	0.00572737	11
0.0064785	0.000502612	57	0.00829064	0.000968225	34		0.00689196	0.00109915	52	0.00359595	0.00210862	32			0.00798191	0.00125648	23	0.00662364	0.00449065	11
0.00648538	0.000554473	57	0.00732679	0.00102889	34		0.00563166	0.00110761	52	0.00744859	0.00257958	32			0.00893596	0.00157389	23	0.00554492	0.00522176	11
0.00611351	0.000544036	57	0.0069725	0.00110472	34		0.00330601	0.00114154	52	0.00672626	0.00232439	32			0.00812278	0.00132983	23	0.00206982	0.00244718	11
0.00545041	0.000526559	57	0.00690707	0.000979868	34		0.00349239	0.00123581	52	0.00610336	0.00203673	32			0.00784747	0.00156329	23	0.0101258	0.00520231	11
0.00581032	0.000498005	57	0.00643481	0.000946546	34		0.00243854	0.000923558	52	0.00487526	0.0017645	32			0.00612314	0.00137477	23	0.00731639	0.00378604	11
0.00457239	0.000629695	57	0.00503118	0.00110124	34		0.00513974	0.00103533	52	0.00699876	0.00208363	32			0.00671753	0.00114661	23	0.00683997	0.00454392	11
0.00426472	0.000459146	57	0.0049714	0.000764802	34		0.00551652	0.00103055	52	0.00503551	0.00235781	32			0.00675966	0.0011866	23	0.0135279	0.00569847	11
0.00424131	0.000409334	57	0.00485348	0.000712809	34		0.00292667	0.0010822	52	0.00224214	0.00252529	32			0.00444043	0.00104396	23	0.00565227	0.00381658	11
0.00415929	0.000482198	57	0.00506327	0.000861617	34		0.00536611	0.00110611	52	0.00403541	0.00195178	32			0.00390329	0.00131321	23	0.00150642	0.0050339	11
0.00408816	0.000435233	57	0.0048675	0.000883926	34		0.00304429	0.000996191	52	0.00601038	0.00269031	32			0.00607726	0.001284	23	0.00762378	0.003924	11
0.00392389	0.00052302	57	0.0044197	0.000968591	34		0.00497057	0.00117997	52	0.00688236	0.00251292	32			0.0047351	0.00137339	23	0.00341654	0.00331079	11
0.00379784	0.000532256	57	0.0046507	0.00114089	34		0.00370568	0.00109466	52	0.00516325	0.00243856	32			0.00525412	0.0012409	23	0.00187671	0.0046482	11
0.00336545	0.000384791	57	0.00327175	0.000863626	34		0.0033525	0.00122274	52	0.00289764	0.00214637	32			0.00440062	0.000930354	23	0.00406536	0.0046521	11
0.0030053	0.000484564	57	0.0032027	0.000943034	34		0.00316329	0.00114063	52	0.00479995	0.00252897	32			0.00195782	0.00117137	23	0.00198822	0.00270646	11
0.00270215	0.000426292	57	0.00368041	0.000888151	34		0.00333637	0.00114511	52	0.00319822	0.00245026	32			0.00364302	0.00100397	23	0.00292446	0.00446421	11
0.00287349	0.000421962	57	0.0030393	0.00085104	34		0.00138521	0.00119745	52	0.00307373	0.00228543	32			0.00261207	0.000931855	23	0.00118136	0.00341948	11
0.00159906	0.000365184	57	0.00316953	0.000605765	34		0.00318756	0.00110709	52	0.00679233	0.00220626	32			0.0018089	0.00108245	23	-0.00350123	0.00405145	11
0.00192946	0.00047913	57	0.00134425	0.000919336	34		0.00157926	0.00118849	52	0.000410865	0.00155866	32			0.00270728	0.000829773	23	-0.0045699	0.00452451	11
0.00230658	0.000392177	57	0.00219638	0.0010162	34		0.00193673	0.0011906	52	0.00154975	0.00216928	32			0.0012252	0.00104499	23	0.00211586	0.00362934	11
0.00236363	0.000494048	57	0.00320011	0.00075736	34		0.0010562	0.00112595	52	0.00245102	0.00253998	32			0.00277948	0.000957153	23	-0.00140839	0.00227452	11
0.00225691	0.000409694	57	0.00327009	0.000974293	34		0.00380132	0.00119568	52	0.00325926	0.00217873	32			0.00344723	0.000855178	23	0.00208957	0.00241042	11
0.00187845	0.000326286	57	0.00370542	0.000923311	34		0.00198766	0.00098478	52	0.00407138	0.00217931	32			0.00403251	0.000813379	23	-0.00676725	0.00380253	11
0.00149387	0.000398008	57	0.00245874	0.000916783	34		0.00252785	0.001075	52	0.0024157	0.00247205	32			0.00266045	0.000994505	23	0.00386105	0.00418499	11
0.000846833	0.000444539	57	9.15283e-05	0.000895273	34		0.00262946	0.000832527	52	0.0040472	0.00208203	32			0.0015672	0.00102737	23	0.00327546	0.00222951	11
0.00173256	0.00046982	57	0.000799623	0.000769056	34		0.00207373	0.00102091	52	-0.00181491	0.00218833	32			0.00113369	0.00103268	23	-0.00193864	0.00222753	11
0.00109221	0.000495476	57	0.00107345	0.000927818	34		0.00250477	0.00117479	52	0.000423159	0.00200459	32			0.00271459	0.000921654	23	0.00356013	0.00306306	11
0.00173516	0.000424392	57	0.00244837	0.00100469	34		0.00247847	0.00102026	52	0.00226805	0.00206022	32			4.18353e-06	0.000616069	23	-0.000396365	0.00328423	11
0.000532537	0.000406092	57	0.00219014	0.000832888	34		0.000178196	0.0010782	52	-0.0003982	0.00219245	32			-0.00100981	0.000766632	23	-1.41806e-05	0.00232298	11
0.000246573	0.000393278	57	0.00206011	0.00108559	34		0.000811214	0.00104428	52	0.00096415	0.00282431	32			-0.000204291	0.000603644	23	0.000220638	0.0025386	11
0.000437823	0.000375532	57	0.00115544	0.000924856	34		0.000584443	0.000982038	52	0.000374454	0.00210277	32			0.00075521	0.000975256	23	-0.000652081	0.00232548	11
0.000463357	0.000404929	57	0.00222749	0.000825013	34		0.00225696	0.00105435	52	0.00453856	0.00241423	32			-0.000819011	0.00106756	23	-0.0013824	0.00261423	11
0.000420627	0.000381979	57	0.00140596	0.000982227	34		0.000419924	0.00110942	52	0.00154241	0.00218913	32			-0.00136447	0.000751745	23	0.003748	0.00301647	11
0.00022494	0.000317693	57	0.000525189	0.000814077	34		-0.00246855	0.000921118	52	-0.00205019	0.00148401	32			-7.65229e-05	0.000971023	23	-0.00358664	0.00263918	11
-0.000328574	0.000251644	57	-0.000192077	0.00075386	34		0.00100049	0.00076553	52	0.00247703	0.00193231	32			-0.000572965	0.00100384	23	-0.00238882	0.00328143	11
0.0003856	0.0003559	57	4.34401e-05	0.000786086	34		-7.9598e-05	0.000919439	52	0.00163919	0.00209525	32			0.000668179	0.00115971	23	-0.00275338	0.00337998	11
4.90604e-05	0.000371874	57	-0.000757263	0.000716532	34		0.00138068	0.0008347	52	-0.000828415	0.0018871	32			0.00172502	0.00129901	23	-0.00656708	0.00474775	11
-0.000275836	0.00030079	57	-0.000104129	0.000834438	34		-0.000397881	0.00109136	52	-0.000822288	0.00203568	32			0.00502883	0.00134742	23	-0.00385916	0.00278367	11
-5.54346e-05	0.000358191	57	0.000374505	0.000682519	34		0.00049715	0.00112419	52	-0.000415352	0.00212004	32			0.00798718	0.00143192	23	-0.00565453	0.00346816	11
0.00108704	0.000419871	57	0.000981419	0.00134957	34		0.00477032	0.00140757	52	-0.000929736	0.0019891	32			0.0112263	0.00155014	23	-0.0018726	0.00349937	11
0.00313089	0.000695201	57	0.00428429	0.00126604	34		0.00687528	0.00145744	52	0.00158655	0.00169066	32			0.0124389	0.0020991	23	0.0058146	0.00402494	11
0.0109678	0.00115637	57	0.00994273	0.00254106	34		0.0142863	0.00192662	52	0.00533431	0.00274633	32			0.0165305	0.00237653	23	0.00598399	0.00299447	11
0.0181472	0.00126796	57	0.0152734	0.00281095	34		0.0194131	0.00187204	52	0.0135934	0.00293497	32			0.0217608	0.00282411	23	0.00711771	0.00589957	11
0.0231706	0.00144573	57	0.0194946	0.00319857	34		0.0203826	0.00188986	52	0.0172463	0.00355675	32			0.0254471	0.00310597	23	-0.000850145	0.00422538	11
0.0244809	0.00144528	57	0.0207826	0.00342998	34		0.0220404	0.00193552	52	0.0158662	0.00307897	32			0.029327	0.00350609	23	0.000916244	0.00460896	11
0.0256767	0.00135846	57	0.0186735	0.0034969	34		0.022369	0.00195114	52	0.0163776	0.0040247	32			0.0329629	0.00354678	23	-0.00153853	0.00259295	11
0.0240864	0.00148417	57	0.0188666	0.00331891	34		0.0217378	0.00215604	52	0.0143846	0.00332253	32			0.0369758	0.00388241	23	0.00277713	0.00423689	11
0.0234143	0.00149179	57	0.0182383	0.00369797	34		0.0238643	0.00236317	52	0.0232273	0.00337263	32			0.0401256	0.00417224	23	0.00730302	0.00407403	11
0.0233408	0.0014278	57	0.0182714	0.00322305	34		0.0304375	0.00303594	52	0.0208652	0.00327896	32			0.0423936	0.00429133	23	0.00706078	0.00467507	11
0.0222704	0.00144337	57	0.0170033	0.0033103	34		0.0378626	0.00341752	52	0.0264152	0.00353054	32			0.0482211	0.00453498	23	0.00898728	0.00632008	11
0.0212144	0.00129864	57	0.0164702	0.00298957	34		0.0452552	0.00381868	52	0.0293701	0.00515846	32			0.0531338	0.00499131	23	0.00693621	0.00307355	11
0.0199161	0.00130719	57	0.0155127	0.00295307	34		0.0505491	0.00370035	52	0.0366189	0.00527349	32			0.0561029	0.00537844	23	0.00769001	0.00521123	11
0.0192843	0.00116848	57	0.0139314	0.0028737	34		0.0545243	0.00389124	52	0.0374613	0.00605423	32			0.0580742	0.00535492	23	0.0044383	0.00413225	11
0.0181797	0.00128213	57	0.0120384	0.0028565	34		0.0561629	0.00411952	52	0.0390195	0.00627086	32			0.0617523	0.00589208	23	0.00160993	0.00492585	11
0.0178748	0.00123039	57	0.0142287	0.00272496	34		0.058608	0.00408903	52	0.0447236	0.00592174	32			0.0664897	0.00640533	23	0.00680456	0.00569774	11
0.0163488	0.00107437	57	0.0113791	0.00237341	34		0.0602371	0.00439967	52	0.0470781	0.00594779	32			0.0692596	0.00648648	23	0.0058131	0.00522275	11
0.0153408	0.00113379	57	0.011999	0.00222049	34		0.0666154	0.00465536	52	0.0462442	0.00638144	32			0.0728782	0.00667312	23	0.00406382	0.00664635	11
0.0143153	0.00105261	57	0.00973644	0.00229962	34		0.0723222	0.0048699	52	0.0524889	0.00592858	32			0.0743963	0.00702099	23	0.00788649	0.00688148	11
0.0137007	0.000945789	57	0.00954288	0.00219922	34		0.0787027	0.00526357	52	0.0588673	0.00646462	32			0.0784251	0.00731889	23	0.00417725	0.00634816	11
0.0122184	0.00111319	57	0.00990315	0.00229694	34		0.0850908	0.00542536	52	0.0629891	0.00698091	32			0.0832887	0.00738136	23	0.00940412	0.006028	11
0.0116804	0.00101577	57	0.00975704	0.00200554	34		0.0880731	0.00604053	52	0.0631832	0.00789751	32			0.0861048	0.00777993	23	0.00314942	0.00761531	11
0.0108543	0.000962865	57	0.00721375	0.00202783	34		0.0922951	0.00615583	52	0.066791	0.00868349	32			0.0892551	0.00783731	23	0.00997014	0.00675464	11
0.0103079	0.000892605	57	0.00659127	0.00198329	34		0.0940389	0.00657078	52	0.0683328	0.00937987	32			0.0951995	0.00743686	23	0.00592826	0.00662351	11
0.0101868	0.00099616	57	0.00759428	0.00178423	34		0.097583	0.00718736	52	0.0692245	0.00949433	32			0.0963119	0.00803719	23	0.0167201	0.00618482	11
0.00888526	0.00087292	57	0.00547012	0.00227794	34		0.106078	0.00750596	52	0.0748748	0.010253	32			0.0983328	0.00836634	23	0.00721944	0.00594778	11
0.00830155	0.000822703	57	0.0062177	0.00176987	34		0.111082	0.00780003	52	0.0786653	0.0102524	32			0.100727	0.0081554	23	0.00879137	0.00651469	11
0.00802434	0.000838344	57	0.00546099	0.0018406	34		0.113849	0.00789659	52	0.0840795	0.010247	32			0.104701	0.00846234	23	0.0117294	0.00548156	11
0.00728541	0.000764254	57	0.00513593	0.00176238	34		0.121476	0.00786526	52	0.0861594	0.00969892	32			0.107764	0.00849888	23	0.00963333	0.00510523	11
0.00641989	0.000824593	57	0.00427071	0.00175353	34		0.123099	0.00825258	52	0.0873973	0.0105384	32			0.108492	0.00861408	23	0.0128748	0.00585491	11
0.00622238	0.000806684	57	0.00413747	0.00153245	34		0.12769	0.00894056	52	0.0910124	0.0122427	32			0.113476	0.00889128	23	0.0102238	0.00581893	11
0.00602962	0.000772499	57	0.00456165	0.0016828	34		0.130208	0.00985943	52	0.0933665	0.0132168	32			0.114326	0.00879966	23	0.0139157	0.00666628	11
0.00582695	0.00075847	57	0.00314182	0.00159139	34		0.137497	0.00977804	52	0.101922	0.0129578	32			0.117345	0.00896927	23	0.00629558	0.007622	11
0.00465562	0.00065063	57	0.002985	0.00146408	34		0.142289	0.0103307	52	0.106117	0.013051	32			0.120221	0.00934034	23	0.00910047	0.00615633	11
0.00419735	0.000597289	57	0.00198242	0.00151397	34		0.147654	0.010959	52	0.107043	0.0135983	32			0.123483	0.00916971	23	0.0136048	0.00739614	11
0.00345539	0.000678414	57	0.00226161	0.00153701	34		0.152687	0.0107392	52	0.109578	0.0131146	32			0.121125	0.00918828	23	0.0115298	0.00635081	11
0.00309776	0.000651283	57	0.00225798	0.00127222	34		0.152324	0.0106897	52	0.108919	0.0147736	32			0.122303	0.00943182	23	0.011195	0.00751047	11
0.00304954	0.000679634	57	0.00218642	0.00123999	34		0.156181	0.0106504	52	0.112438	0.0134498	32			0.120356	0.00906354	23	0.00764363	0.00683796	11
0.00229845	0.000623009	57	0.000444881	0.00151108	34		0.160307	0.011544	52	0.116658	0.0141854	32			0.120885	0.00925361	23	0.0111492	0.00533339	11
0.00239897	0.000664386	57	0.00267822	0.00120475	34		0.167131	0.0121647	52	0.12076	0.0154871	32
0.00145084	0.000657395	57	-0.000309644	0.001452	34		0.176462	0.0123221	52	0.126409	0.016106	32
0.00205334	0.000612015	57	0.00209096	0.00134702	34		0.181328	0.0126906	52	0.130443	0.0169687	32
0.000951907	0.000653001	57	-0.000247384	0.00124946	34		0.183127	0.012932	52	0.134237	0.0166918	32
0.000828357	0.000594709	57	-0.000580381	0.00117699	34		0.18742	0.0130812	52	0.135079	0.0164099	32
0.000932841	0.000657271	57	-0.0003123	0.0011215	34		0.189941	0.0128418	52	0.136269	0.0169411	32
0.000569998	0.000622499	57	-0.000106378	0.00136998	34		0.188607	0.0136179	52	0.140774	0.0176628	32
0.00124207	0.000534221	57	-0.000147006	0.00137058	34		0.193686	0.0137754	52	0.140457	0.0172157	32
0.000723155	0.000547491	57	-0.00164364	0.0012666	34		0.200979	0.0138666	52	0.142452	0.0173951	32
-0.000503093	0.000657836	57	-0.000517753	0.00114346	34		0.207595	0.0140121	52	0.151835	0.0183965	32
-0.00094328	0.00060908	57	-0.00141372	0.00141038	34		0.209873	0.0146429	52	0.154421	0.0185042	32
-0.000625524	0.000669081	57	-0.00126531	0.00122061	34		0.212361	0.0145548	52	0.156831	0.0194366	32
-0.000810078	0.000626799	57	9.1463e-05	0.00109277	34		0.2164	0.0144072	52	0.154535	0.0194179	32
-0.00171295	0.00057861	57	-0.00377502	0.00126566	34		0.2178	0.0143603	52	0.159393	0.0186577	32
-0.00142471	0.00064417	57	-0.00196085	0.00129836	34		0.218701	0.0145971	52	0.160118	0.0192158	32
-0.00200692	0.000648974	57	-0.00241028	0.00126494	34		0.222347	0.0149204	52	0.168598	0.0190234	32
-0.00128505	0.00055852	57	-0.000957188	0.00117954	34		0.229458	0.0152014	52	0.16818	0.0196521	32
-0.0017017	0.000603603	57	-0.00370296	0.00136662	34		0.232838	0.0152269	52	0.171777	0.019425	32
-0.00233322	0.000639277	57	-0.00264128	0.00129132	34		0.237701	0.0155437	52	0.171053	0.0190897	32
-0.00281015	0.000711121	57	-0.00219524	0.00149816	34		0.240961	0.015677	52	0.17411	0.0205736	32
-0.00227143	0.000624331	57	-0.00248351	0.00104037	34		0.245766	0.0159218	52	0.17318	0.0209564	32
-0.00255508	0.000536311	57	-0.00222508	0.00125377	34		0.243819	0.0158307	52	0.181561	0.0207073	32
-0.00250888	0.000624693	57	-0.00267775	0.00105395	34		0.248022	0.016272	52	0.182216	0.0213115	32
-0.00289683	0.000647176	57	-0.00356979	0.000895672	34		0.254245	0.0164231	52	0.183587	0.0212963	32
-0.00301329	0.00069176	57	-0.0026363	0.0014722	34		0.257316	0.0162539	52	0.186434	0.0218572	32
-0.00333048	0.000620644	57	-0.00451422	0.00125553	34		0.26035	0.0168841	52	0.18913	0.0217545	32
-0.00329524	0.000650646	57	-0.00356249	0.0011636	34		0.262878	0.0168584	52	0.186803	0.0210677	32
-0.00346041	0.000702488	57	-0.0031946	0.00140458	34		0.264042	0.0167514	52	0.185726	0.0208565	32
-0.00337403	0.000618034	57	-0.00469634	0.00127521	34		0.267729	0.0170503	52	0.194486	0.0216007	32
-0.0045928	0.000775721	57	-0.00453501	0.00106754	34		0.271585	0.0171848	52	0.199263	0.0226695	32
-0.00450305	0.000672323	57	-0.0040138	0.00141885	34		0.276386	0.0177944	52	0.2033	0.0242908	32
-0.00458234	0.000552019	57	-0.00383087	0.00131514	34		0.281469	0.0174376	52	0.200465	0.0228957	32
-0.00418898	0.000650077	57	-0.00317758	0.00140264	34		0.282978	0.0180051	52	0.208861	0.0236792	32
-0.00454964	0.000698668	57	-0.00419298	0.00110872	34		0.284672	0.0179531	52	0.206265	0.0230645	32
-0.00444615	0.000748529	57	-0.00514804	0.00125592	34		0.285856	0.0182648	52	0.203654	0.0231351	32
-0.00428339	0.000817471	57	-0.00518282	0.00119845	34		0.287939	0.018178	52	0.203276	0.0228702	32
-0.00481733	0.000600893	57	-0.00398184	0.00132089	34		0.288092	0.0182793	52	0.204828	0.0228665	32
-0.00467557	0.000664434	57	-0.00424241	0.00121021	34		0.295848	0.0186534	52	0.210111	0.0235182	32
-0.00507772	0.000636517	57	-0.00557168	0.00119051	34		0.302624	0.0190767	52	0.219454	0.0246456	32
-0.00473624	0.000691706	57	-0.00440123	0.00135584	34		0.306727	0.0189864	52	0.222823	0.0252143	32
-0.00512027	0.000731914	57	-0.00568591	0.00106723	34		0.310558	0.0191708	52	0.224445	0.0249162	32
-0.00459253	0.000739404	57	-0.00480846	0.00116827	34		0.310096	0.0194424	52	0.221191	0.025238	32
-0.00503187	0.00074875	57	-0.00458869	0.00120674	34		0.310743	0.0189071	52	0.223026	0.0246736	32
-0.00567204	0.000668748	57	-0.00615918	0.0010863	34		0.311385	0.0195606	52	0.227171	0.025599	32
-0.00609118	0.000685948	57	-0.00693402	0.00106015	34		0.310935	0.0198245	52	0.224304	0.0251606	32
-0.00648569	0.000657793	57	-0.00705273	0.00109769	34		0.316188	0.0199579	52	0.228439	0.0250868	32
-0.00575736	0.000798179	57	-0.00705543	0.00134734	34		0.323714	0.0200181	52	0.234627	0.0251425	32
-0.00586553	0.000726265	57	-0.00524682	0.0012311	34		0.328826	0.0200017	52	0.233372	0.0257269	32
-0.00575713	0.000790201	57	-0.00598212	0.0012173	34		0.330949	0.0203529	52	0.236797	0.0264874	32
-0.00579759	0.000742187	57	-0.00707011	0.00121832	34		0.330166	0.0203609	52	0.239721	0.0265692	32
-0.00631739	0.000788845	57	-0.00631294	0.00142307	34		0.331952	0.0202589	52	0.241177	0.0262895	32
-0.00571117	0.000884524	57	-0.00605364	0.00116458	34		0.330461	0.0206036	52	0.23824	0.0267103	32
-0.00615461	0.000736098	57	-0.00613301	0.00103662	34		0.333402	0.0210435	52	0.238946	0.0267488	32
-0.00625775	0.000673934	57	-0.00557667	0.00125649	34		0.338776	0.0212263	52	0.245319	0.026585	32
-0.00611016	0.00074351	57	-0.00548547	0.00118888	34		0.343183	0.0211948	52	0.244195	0.0264299	32
-0.00708067	0.000777381	57	-0.00820389	0.00121939	34		0.347571	0.0210003	52	0.241419	0.0267486	32
-0.00618119	0.000823466	57	-0.00587929	0.00140213	34		0.349897	0.0208551	52	0.251189	0.0264879	32
-0.00635576	0.000716674	57	-0.00675209	0.00126873	34		0.348032	0.0211551	52	0.249611	0.027979	32
-0.00592187	0.00084573	57	-0.00598083	0.00132261	34		0.350549	0.0214326	52	0.253378	0.0282515	32
-0.00621453	0.000620035	57	-0.00641722	0.00160429	34		0.348922	0.0219379	52	0.249386	0.028813	32
-0.00643193	0.000870516	57	-0.00720153	0.00146299	34		0.35169	0.0221431	52	0.255341	0.0278299	32
-0.00690834	0.000784926	57	-0.00638529	0.00116504	34		0.357101	0.0221104	52	0.255269	0.0279619	32
-0.00668291	0.000753453	57	-0.00833755	0.00111819	34		0.358602	0.0219935	52	0.260361	0.027817	32
-0.00761291	0.000812813	57	-0.00745196	0.00132324	34		0.362228	0.0220471	52	0.256233	0.027393	32
-0.00742752	0.000765185	57	-0.00851468	0.00128601	34		0.362629	0.021488	52	0.256139	0.0268349	32
-0.0068566	0.00079451	57	-0.00776139	0.00100581	34		0.360569	0.021455	52	0.254015	0.0257306	32
-0.00735198	0.000812328	57	-0.00834604	0.00142152	34		0.355322	0.0211202	52	0.25293	0.0259876	32
-0.00690515	0.000796557	57	-0.00690177	0.00123672	33		0.347225	0.0207926	52	0.245016	0.0250122	32
							0.342567	0.020862	52	0.237244	0.0256224	32
							0.334133	0.0207297	52	0.234506	0.0251165	32
							0.329115	0.0206416	52	0.226967	0.0243745	32
							0.318116	0.0200981	52	0.22051	0.0238206	32
							0.308851	0.0197163	52	0.210419	0.0230987	32
							0.305002	0.0192945	52	0.209665	0.0225376	32
							0.295546	0.0188889	52	0.208415	0.021602	32
							0.29003	0.0188349	52	0.202026	0.0217879	32
							0.282035	0.0185982	52	0.195663	0.0213077	32
							0.276437	0.0186111	52	0.187032	0.0213399	32
							0.271522	0.0181706	52	0.18161	0.0204312	32
							0.260968	0.0181971	52	0.173039	0.0203324	32
							0.256937	0.0180261	52	0.173438	0.019874	32
							0.251768	0.0172965	52	0.168988	0.0190607	32
							0.244589	0.0173886	52	0.163426	0.0190321	32
							0.237721	0.0170156	52	0.159784	0.0191232	32
							0.232613	0.0169314	52	0.152653	0.0186425	32
							0.226789	0.0166209	52	0.147606	0.0177957	32
							0.221351	0.0166275	52	0.1467	0.0176809	32
							0.215468	0.0163493	52	0.141872	0.0173128	32
							0.211677	0.0160458	52	0.136817	0.0166319	32
							0.20635	0.0156853	52	0.139883	0.016545	32
							0.201621	0.0154747	52	0.132031	0.0168541	32
							0.197519	0.015385	52	0.128821	0.0161719	32
							0.193331	0.0150899	52	0.125854	0.0160695	32
							0.188333	0.015089	52	0.122773	0.0152829	32
							0.183347	0.0148365	52	0.117173	0.0156664	32
							0.181174	0.0147933	52	0.118229	0.0154972	32
							0.17441	0.0147042	52	0.108659	0.0151301	32
							0.171798	0.0143964	52	0.109888	0.0145984	32
							0.168054	0.0143884	52	0.104347	0.014441	32
							0.164537	0.0139178	52	0.104037	0.0141911	32
							0.159445	0.0139028	52	0.10371	0.013951	32
							0.157208	0.0136452	52	0.0941414	0.0139631	32
							0.153164	0.0138249	52	0.0964717	0.0136552	32
							0.149453	0.0135956	52	0.0909066	0.0135779	32
							0.146799	0.0135005	52	0.0917229	0.0134811	32
							0.143758	0.0129803	52	0.0873998	0.0134045	32
							0.14259	0.012884	52	0.0860928	0.0122934	32
							0.138556	0.0129195	52	0.0833203	0.0129736	32
							0.135682	0.0127624	52	0.0837625	0.0122325	32
							0.132062	0.0127018	52	0.0831575	0.0125511	32
							0.130229	0.0125409	52	0.0773905	0.0120796	32
							0.125801	0.012421	52	0.0752973	0.0121126	32
							0.123652	0.0123644	52	0.0716102	0.012222	32
							0.121549	0.0123274	52	0.0736615	0.0117783	32
							0.120662	0.0118271	52	0.0712727	0.011301	32
							0.117501	0.0117052	52	0.0683639	0.011178	32
							0.116985	0.0117511	52	0.0647103	0.0113567	32
							0.112782	0.0116216	52	0.0638965	0.0113482	32

## Sheet: FIG3
Fig 3 A												Fig 3 B													Fig 3 C													Fig 3 D
Control			TTX				Control		TTX			Control			TTX				Control		TTX				Control			TTX				Control		TTX				Control			TTX				Control		TTX
mean	sem	n	mean	sem	n		mean	SD	mean	SD		mean	sem	n	mean	sem	n		mean	SD	mean	SD			mean	sem	n	mean	sem	n		mean	SD	mean	SD			mean	sem	n	mean	sem	n		mean	SD	mean	SD
0.0193643	0.000928981	28	0.0200272	0.00107131	25		0.0322	0.008846	0.06681	0.01977		0.0157876	0.000641919	57	0.0164401	0.000697792	34		0.02234	0.006243	0.05275	0.003082			0.0163587	0.0012432	28	0.0150557	0.00184091	25		0.4687	0.0556	0.5288	0.1582			0.0202259	0.00308979	32	0.0134063	0.0016535	36		0.233	0.03048	0.8078	0.006659
0.0108498	0.000946448	28	0.0108679	0.00101229	25		0.03066	0.007462	0.05503	0.0218		0.00869341	0.000591786	57	0.00971935	0.000636017	34		0.02389	0.007771	0.0332	0.01262			0.00822602	0.00184897	28	0.00869242	0.00168892	25		0.3321	0.1675	0.4392	0.1168			0.0145304	0.0026823	32	0.00889187	0.00140227	36		0.2942	0.08295	0.6885	0.2307
0.00927772	0.00101168	28	0.0095837	0.000834402	25		0.03413	0.01135	0.02664	0.01413		0.00821632	0.000592718	57	0.00774839	0.000681682	34		0.03356	0.01569	0.03213	0.00654			0.0065954	0.0012466	28	0.00842592	0.00180565	25		0.4731	0.2288	0.476	0.03752			0.00965021	0.0029302	32	0.00657995	0.00142967	36		0.4252	0.2065	0.4875	0.08907
0.00973747	0.0009988	28	0.00798897	0.00102741	25		0.04348	0.02285	0.0346	0.009475		0.00753657	0.000591726	57	0.00731947	0.000591709	34		0.02071	0.007779	0.03346	0.01428			0.00884297	0.0014299	28	0.00746914	0.00203065	25		0.633	0.2538	0.5142	0.08636			0.0106992	0.00199404	32	0.00772661	0.00160838	36		0.3511	0.1439	0.364	0.06359
0.00845274	0.000742599	28	0.0089697	0.000588733	25		0.03681	0.005691	0.05	0.00381		0.00683248	0.00051004	57	0.0068531	0.000645193	34		0.02055	0.00812	0.04739	0.005532			0.00654233	0.00142527	28	0.00719197	0.00217106	25		0.6428	0.2029	0.3738	0.01573			0.0147309	0.0028923	32	0.00688191	0.00127282	36		0.4279	0.1636	0.5557	0.1146
0.00787034	0.000951455	28	0.00667983	0.000790372	25		0.02296	0.007935	0.02855	0.006655		0.0064785	0.000502612	57	0.00641715	0.000525869	34		0.02585	0.007698	0.03411	0.007796			0.00563687	0.00168835	28	0.00740825	0.00145872	25		0.6474	0.253	0.4725	0.1618			0.00359595	0.00210862	32	0.00654324	0.00155098	36		0.3773	0.1045	0.5402	0.1021
0.0073629	0.000972705	28	0.00711919	0.000690832	25		0.02045	0.003222	0.02913	0.005122		0.00648538	0.000554473	57	0.00562368	0.00061281	34		0.03851	0.002195	0.03802	0.001546			0.00562977	0.00137728	28	0.00820979	0.00230827	25		0.4701	0.0337	0.511	0.1546			0.00744859	0.00257958	32	0.00548012	0.00170704	36		0.5124	0.1314	0.5361	0.007997
0.00692704	0.000833848	28	0.00701394	0.000782582	25							0.00611351	0.000544036	57	0.00455666	0.000529133	34		0.03136	0.008851	0.03053	0.002756			0.00563651	0.00166124	28	0.00355665	0.00181893	25								0.00672626	0.00232439	32	0.0060339	0.00144341	36		0.2754	0.1109	0.348	0.01065
0.0068118	0.000746202	28	0.0064457	0.000816276	25							0.00545041	0.000526559	57	0.00529949	0.000505273	34		0.02252	0.008236	0.03953	0.003969			0.00514126	0.00141896	28	0.0074404	0.00185751	25								0.00610336	0.00203673	32	0.00308531	0.00118049	36		0.4147	0.1806	0.4794	0.06481
0.00698723	0.000942924	28	0.00596751	0.000799812	25							0.00581032	0.000498005	57	0.00479484	0.000574928	34		0.008211	0.003194	0.04679	0.003684			0.00494785	0.00142186	28	0.00453657	0.00190669	25								0.00487526	0.0017645	32	0.00463203	0.00122757	36		0.1932	0.009014	0.415	0.09906
0.0069762	0.000744808	28	0.00558216	0.000696273	25							0.00457239	0.000629695	57	0.00431518	0.000662018	34		0.01496	0.002702	0.02504	0.003675			0.00441914	0.00154532	28	0.00155842	0.00215099	25								0.00699876	0.00208363	32	0.00510231	0.00150371	36		0.3947	0.1053	0.5033	0.03128
0.00560381	0.000696218	28	0.00533023	0.000817697	25							0.00426472	0.000459146	57	0.00445729	0.00044017	34								0.00635032	0.00186669	28	0.00119392	0.00181118	25								0.00503551	0.00235781	32	0.00214155	0.00151493	36
0.00486699	0.00107914	28	0.00608424	0.000581684	25							0.00424131	0.000409334	57	0.00427911	0.000570537	34								0.00442627	0.00139857	28	0.00298896	0.0018705	25								0.00224214	0.00252529	32	0.00582114	0.00107182	36
0.00507449	0.000925376	28	0.00474018	0.000798599	25							0.00415929	0.000482198	57	0.00342351	0.000577988	34								0.0049435	0.00124987	28	0.00241544	0.00156487	25								0.00403541	0.00195178	32	0.00270085	0.00138476	36
0.00465869	0.00105406	28	0.00446454	0.000585902	25							0.00408816	0.000435233	57	0.00371995	0.000565794	34								0.00489892	0.00170866	28	0.00178981	0.0017509	25								0.00601038	0.00269031	32	0.0032876	0.00126688	36
0.00613135	0.000698524	28	0.00575061	0.000435543	25							0.00392389	0.00052302	57	0.00305331	0.000616958	34								0.00309348	0.00153927	28	0.00378227	0.00226192	25								0.00688236	0.00251292	32	0.00436531	0.00127506	36
0.00473608	0.000787335	28	0.00432314	0.000744616	25							0.00379784	0.000532256	57	0.00363608	0.000623639	34								0.00214753	0.00150723	28	0.00493176	0.00184521	25								0.00516325	0.00243856	32	0.0017457	0.00132466	36
0.0045223	0.000775818	28	0.00481798	0.000655779	25							0.00336545	0.000384791	57	0.00192777	0.000480091	34								0.00354292	0.0011741	28	0.00162229	0.00200956	25								0.00289764	0.00214637	32	0.00457117	0.0013857	36
0.00366162	0.000880598	28	0.00365728	0.000544989	25							0.0030053	0.000484564	57	0.00246005	0.000569195	34								0.00438557	0.00119787	28	0.00235989	0.00214268	25								0.00479995	0.00252897	32	0.00199143	0.00138988	36
0.00252977	0.000903716	28	0.00449192	0.000752429	25							0.00270215	0.000426292	57	0.00288313	0.000436226	34								0.00420706	0.00182822	28	0.00229983	0.00180925	25								0.00319822	0.00245026	32	0.0023729	0.0014046	36
0.0036423	0.000617179	28	0.00390518	0.000725707	25							0.00287349	0.000421962	57	0.00263831	0.000545026	34								0.00288474	0.00145761	28	0.00101905	0.00142525	25								0.00307373	0.00228543	32	0.00352289	0.00160106	36
0.00306223	0.000590548	28	0.00303315	0.000695734	25							0.00159906	0.000365184	57	0.00225951	0.000469119	34								0.00195045	0.00145475	28	0.00271042	0.00125051	25								0.00679233	0.00220626	32	0.00295325	0.0013897	36
0.00302574	0.000826075	28	0.00287125	0.000630238	25							0.00192946	0.00047913	57	0.00219819	0.000570235	34								0.00319952	0.00139212	28	0.00492056	0.00165763	25								0.000410865	0.00155866	32	0.00397635	0.00135097	36
0.00255699	0.00057798	28	0.00289438	0.00061472	25							0.00230658	0.000392177	57	0.00203912	0.000561017	34								0.00294473	0.00167509	28	0.00145395	0.00123789	25								0.00154975	0.00216928	32	0.00317379	0.00137708	36
0.0032636	0.000642387	28	0.00301384	0.000743047	25							0.00236363	0.000494048	57	0.00166193	0.000605651	34								0.00489338	0.0017248	28	-0.002096	0.00154061	25								0.00245102	0.00253998	32	0.00213721	0.00161576	36
0.00218354	0.000776579	28	0.00311531	0.000758917	25							0.00225691	0.000409694	57	0.00128574	0.00044869	34								0.001834	0.00130385	28	0.00326652	0.0014455	25								0.00325926	0.00217873	32	0.00102391	0.00148998	36
0.00198633	0.000746659	28	0.00278839	0.000725999	25							0.00187845	0.000326286	57	0.00108788	0.0006284	34								0.00191588	0.00166233	28	0.00545364	0.001256	25								0.00407138	0.00217931	32	0.00315945	0.001777	36
0.00179731	0.000648342	28	0.00133728	0.000837246	25							0.00149387	0.000398008	57	0.00134695	0.000469405	34								0.00245951	0.00165056	28	-0.000644835	0.00148233	25								0.0024157	0.00247205	32	-0.00179694	0.0014323	36
0.000664702	0.000863369	28	0.00216721	0.000774088	25							0.000846833	0.000444539	57	0.000477879	0.000400634	34								0.00302413	0.00152999	28	-0.00102004	0.00149656	25								0.0040472	0.00208203	32	0.000849397	0.00098297	36
0.00161894	0.000672965	28	0.0021445	0.000718799	25							0.00173256	0.00046982	57	0.000966743	0.00040045	34								0.000797775	0.00152573	28	-0.00033143	0.00164067	25								-0.00181491	0.00218833	32	0.00115644	0.00155824	36
0.00264466	0.000504738	28	0.00231615	0.000685931	25							0.00109221	0.000495476	57	0.000715504	0.000596654	34								0.00148996	0.00139549	28	0.000922533	0.00146957	25								0.000423159	0.00200459	32	0.001276	0.00130934	36
0.00203922	0.000795067	28	0.00136263	0.000718271	25							0.00173516	0.000424392	57	0.000899007	0.000455277	34								0.00200963	0.00146422	28	-0.000132383	0.0016073	25								0.00226805	0.00206022	32	-0.000553757	0.00136062	36
0.000180163	0.000637814	28	0.00215648	0.000975794	25							0.000532537	0.000406092	57	0.000806641	0.000494267	34								0.0026372	0.00099809	28	0.000379842	0.0017695	25								-0.0003982	0.00219245	32	0.00121776	0.00144442	36
0.000121771	0.000512077	28	0.00170339	0.000634934	25							0.000246573	0.000393278	57	0.000569174	0.000476427	34								-0.00120617	0.00137072	28	-0.0023629	0.00205848	25								0.00096415	0.00282431	32	-0.0011493	0.00154004	36
-9.12786e-06	0.000737486	28	0.000842583	0.000723247	25							0.000437823	0.000375532	57	3.90692e-05	0.000455841	34								0.00164835	0.00155022	28	-0.000495018	0.00190659	25								0.000374454	0.00210277	32	-0.00200667	0.0012947	36
0.00103701	0.000786224	28	0.0001285	0.000563548	25							0.000463357	0.000404929	57	7.61958e-05	0.000582552	34								-0.000198254	0.0011153	28	0.000306593	0.00149373	25								0.00453856	0.00241423	32	-0.00117428	0.00141174	36
-0.000240267	0.000601484	28	0.000112914	0.00082497	25							0.000420627	0.000381979	57	0.000148179	0.000483232	34								7.03912e-05	0.00123495	28	-0.000791374	0.00178681	25								0.00154241	0.00218913	32	-0.000591127	0.0013564	36
-0.000822232	0.000796739	28	3.15157e-05	0.000503446	25							0.00022494	0.000317693	57	-0.00016714	0.000442135	34								0.000854144	0.00143125	28	-0.0016525	0.00170454	25								-0.00205019	0.00148401	32	-0.00128014	0.00105401	36
0.000759099	0.000497766	28	-3.06856e-05	0.000388847	25							-0.000328574	0.000251644	57	-0.000463459	0.000472056	34								-0.00263636	0.00117768	28	-0.00113616	0.00137074	25								0.00247703	0.00193231	32	-0.0001912	0.0011385	36
-0.000600287	0.000739624	28	-0.00015001	0.000443473	25							0.0003856	0.0003559	57	-0.000102491	0.000370695	34								-0.00205721	0.00117666	28	0.000224162	0.00170288	25								0.00163919	0.00209525	32	0.00135426	0.0011834	36
-0.000408956	0.000605305	28	-1.23115e-05	0.000618412	25							4.90604e-05	0.000371874	57	-0.000280348	0.000395911	34								-0.000622205	0.00141588	28	-1.6192e-05	0.00133418	25								-0.000828415	0.0018871	32	0.000949784	0.00105476	36
0.000474964	0.000725619	28	-0.000106268	0.000413274	25							-0.000275836	0.00030079	57	0.00033166	0.000398695	34								0.00218897	0.00147843	28	-0.000271163	0.00206432	25								-0.000822288	0.00203568	32	0.000308347	0.00100444	36
0.000597414	0.000514546	28	0.000294017	0.000487699	25							-5.54346e-05	0.000358191	57	0.0006808	0.000492362	34								0.00227266	0.00134693	28	0.00285185	0.00142113	25								-0.000415352	0.00212004	32	-0.00114089	0.000985417	36
0.00175308	0.000800488	28	0.00301107	0.00109079	25							0.00108704	0.000419871	57	0.0017674	0.000663735	34								0.00283376	0.00187126	28	0.00100495	0.00185294	25								-0.000929736	0.0019891	32	0.00160676	0.0014387	36
0.00403988	0.000982398	28	0.00783047	0.00132885	25							0.00313089	0.000695201	57	0.00519174	0.000844908	34								0.00641614	0.00287301	28	0.0076592	0.00369291	25								0.00158655	0.00169066	32	0.00397361	0.00190199	36
0.0113792	0.00188627	28	0.0165442	0.00202068	25							0.0109678	0.00115637	57	0.0134995	0.00121595	34								0.0140284	0.0030882	28	0.0205322	0.00445938	25								0.00533431	0.00274633	32	0.0120967	0.00213999	36
0.0202469	0.00241997	28	0.0252574	0.00268625	25							0.0181472	0.00126796	57	0.0254802	0.00170122	34								0.0221892	0.00386974	28	0.0271439	0.00475405	25								0.0135934	0.00293497	32	0.0245618	0.00189776	36
0.0265376	0.00266099	28	0.0354858	0.00361356	25							0.0231706	0.00144573	57	0.0328262	0.00204988	34								0.0266252	0.00374099	28	0.0334053	0.00408324	25								0.0172463	0.00355675	32	0.0302586	0.00189389	36
0.0300402	0.00257422	28	0.0385869	0.00400539	25							0.0244809	0.00144528	57	0.0345383	0.00221339	34								0.0281234	0.00450494	28	0.0388935	0.00493614	25								0.0158662	0.00307897	32	0.0316572	0.00212975	36
0.0317455	0.00262201	28	0.0411647	0.00408033	25							0.0256767	0.00135846	57	0.0356468	0.00221906	34								0.0341037	0.00455638	28	0.0396377	0.0047804	25								0.0163776	0.0040247	32	0.0326546	0.00225791	36
0.0315315	0.00281566	28	0.0406293	0.00401215	25							0.0240864	0.00148417	57	0.0360223	0.00220644	34								0.0324745	0.00529615	28	0.0413935	0.00465675	25								0.0143846	0.00332253	32	0.0347434	0.00263748	36
0.0313312	0.0025475	28	0.0417692	0.00413951	25							0.0234143	0.00149179	57	0.0347634	0.00217321	34								0.0360885	0.0053066	28	0.0419826	0.00522299	25								0.0232273	0.00337263	32	0.0359347	0.00276514	36
0.0310416	0.00277837	28	0.0401898	0.00402833	25							0.0233408	0.0014278	57	0.033798	0.00224801	34								0.0369821	0.0055395	28	0.0487273	0.00674655	25								0.0208652	0.00327896	32	0.0405761	0.00344992	36
0.0299797	0.00290072	28	0.0386153	0.00382114	25							0.0222704	0.00144337	57	0.0329839	0.00214184	34								0.0491316	0.00652816	28	0.0604138	0.00759589	25								0.0264152	0.00353054	32	0.054174	0.00420526	36
0.0299743	0.00260062	28	0.0373158	0.00389234	25							0.0212144	0.00129864	57	0.0307042	0.00207299	34								0.0647814	0.00759187	28	0.0751801	0.00893513	25								0.0293701	0.00515846	32	0.0725087	0.00400384	36
0.0267019	0.00247485	28	0.0359932	0.00389058	25							0.0199161	0.00130719	57	0.030545	0.00190177	34								0.0735683	0.00793012	28	0.0876464	0.00827757	25								0.0366189	0.00527349	32	0.0794397	0.00423008	36
0.0262055	0.00267459	28	0.0347553	0.00386884	25							0.0192843	0.00116848	57	0.0294231	0.00178916	34								0.0804053	0.00836313	28	0.092101	0.00839485	25								0.0374613	0.00605423	32	0.0817658	0.00425994	36
0.0253266	0.00257891	28	0.0330645	0.00357322	25							0.0181797	0.00128213	57	0.0284723	0.00188296	34								0.0844905	0.0088125	28	0.0939355	0.00866285	25								0.0390195	0.00627086	32	0.0851271	0.00440743	36
0.0244782	0.00251656	28	0.0311279	0.003504	25							0.0178748	0.00123039	57	0.0269047	0.00173272	34								0.0859836	0.0093773	28	0.0956707	0.00877982	25								0.0447236	0.00592174	32	0.0870855	0.00501029	36
0.0229289	0.0025161	28	0.0299361	0.00340058	25							0.0163488	0.00107437	57	0.0262251	0.00158604	34								0.0893713	0.00958434	28	0.102216	0.00961434	25								0.0470781	0.00594779	32	0.0897357	0.0052414	36
0.0211992	0.00246226	28	0.028668	0.00314882	25							0.0153408	0.00113379	57	0.02422	0.0015727	34								0.0957286	0.00953932	28	0.111669	0.00991064	25								0.0462442	0.00638144	32	0.0996943	0.00599445	36
0.0211829	0.00241104	28	0.0277059	0.00323344	25							0.0143153	0.00105261	57	0.0221801	0.00157555	34								0.104168	0.0110419	28	0.118734	0.0109609	25								0.0524889	0.00592858	32	0.111548	0.00641002	36
0.0198784	0.0021853	28	0.0258928	0.00276133	25							0.0137007	0.000945789	57	0.0217153	0.00159223	34								0.112806	0.0122132	28	0.132958	0.0110766	25								0.0588673	0.00646462	32	0.125359	0.00707262	36
0.018121	0.00201714	28	0.0256241	0.00265542	25							0.0122184	0.00111319	57	0.0204794	0.00147169	34								0.123253	0.0119768	28	0.144384	0.0121919	25								0.0629891	0.00698091	32	0.137538	0.00691911	36
0.0176517	0.00209153	28	0.0223633	0.00276329	25							0.0116804	0.00101577	57	0.0194973	0.00143696	34								0.134031	0.0123981	28	0.151591	0.0122062	25								0.0631832	0.00789751	32	0.140401	0.00675175	36
0.0167477	0.0017996	28	0.0219516	0.00247331	25							0.0108543	0.000962865	57	0.0184024	0.00134037	34								0.142348	0.0130516	28	0.156854	0.0120621	25								0.066791	0.00868349	32	0.143106	0.00701682	36
0.0159354	0.00217757	28	0.02111	0.00240594	25							0.0103079	0.000892605	57	0.016883	0.00141303	34								0.145925	0.0132807	28	0.163565	0.012324	25								0.0683328	0.00937987	32	0.145634	0.0071279	36
0.0131076	0.00206155	28	0.0196599	0.00249864	25							0.0101868	0.00099616	57	0.0164215	0.00142578	34								0.149371	0.013373	28	0.167545	0.0123212	25								0.0692245	0.00949433	32	0.150826	0.00778776	36
0.0143589	0.00184098	28	0.0201997	0.0023096	25							0.00888526	0.00087292	57	0.015122	0.00134409	34								0.158485	0.0138485	28	0.178157	0.0132051	25								0.0748748	0.010253	32	0.160405	0.0083698	36
0.013139	0.00164416	28	0.0176398	0.00233765	25							0.00830155	0.000822703	57	0.013588	0.0012661	34								0.163452	0.0148046	28	0.185071	0.0128131	25								0.0786653	0.0102524	32	0.170985	0.00933744	36
0.0128039	0.0017807	28	0.0172496	0.00221885	25							0.00802434	0.000838344	57	0.0134307	0.00122413	34								0.171915	0.0149156	28	0.191447	0.0135526	25								0.0840795	0.010247	32	0.182282	0.00942713	36
0.0120154	0.00184607	28	0.0161384	0.00236188	25							0.00728541	0.000764254	57	0.0123123	0.00128451	34								0.178925	0.01564	28	0.196115	0.0128791	25								0.0861594	0.00969892	32	0.191244	0.00912502	36
0.010859	0.00171062	28	0.0146188	0.0021634	25							0.00641989	0.000824593	57	0.0118439	0.00114976	34								0.188913	0.0159621	28	0.204176	0.0142835	25								0.0873973	0.0105384	32	0.194037	0.00954406	36
0.00844591	0.00159067	28	0.0140719	0.00211981	25							0.00622238	0.000806684	57	0.0113902	0.00119785	34								0.196778	0.016695	28	0.209683	0.0145784	25								0.0910124	0.0122427	32	0.198432	0.0095036	36
0.00872189	0.00177665	28	0.0137945	0.00179826	25							0.00602962	0.000772499	57	0.00960013	0.00116732	34								0.20053	0.0163394	28	0.216034	0.0140967	25								0.0933665	0.0132168	32	0.200595	0.0101173	36
0.00776908	0.0017532	28	0.0133665	0.00187309	25							0.00582695	0.00075847	57	0.0099489	0.00100594	34								0.208065	0.0168348	28	0.221042	0.0154353	25								0.101922	0.0129578	32	0.206981	0.0103381	36
0.00858767	0.00158836	28	0.0119733	0.00182553	25							0.00465562	0.00065063	57	0.00907038	0.00103078	34								0.216986	0.0177359	28	0.232522	0.0157018	25								0.106117	0.013051	32	0.219343	0.0110598	36
0.00682379	0.00149913	28	0.0107923	0.00157691	25							0.00419735	0.000597289	57	0.00775504	0.00102182	34								0.219253	0.0175971	28	0.235642	0.0155715	25								0.107043	0.0135983	32	0.227268	0.0118065	36
0.00479123	0.00146461	28	0.00994279	0.00169188	25							0.00345539	0.000678414	57	0.00779992	0.000916243	34								0.227071	0.0181953	28	0.243429	0.0152904	25								0.109578	0.0131146	32	0.232967	0.0118256	36
0.0057427	0.00153088	28	0.00929645	0.00167734	25							0.00309776	0.000651283	57	0.00729044	0.000945508	34								0.230055	0.018709	28	0.246593	0.0151967	25								0.108919	0.0147736	32	0.237626	0.0118821	36
0.00568576	0.0013561	28	0.00922761	0.00165947	25							0.00304954	0.000679634	57	0.00715099	0.00107191	34								0.239293	0.0188701	28	0.252046	0.0147112	25								0.112438	0.0134498	32	0.24413	0.0122338	36
0.00501728	0.00126315	28	0.00871834	0.00149094	25							0.00229845	0.000623009	57	0.00537125	0.000835226	34								0.245154	0.0188052	28	0.254218	0.015961	25								0.116658	0.0141854	32	0.245803	0.0118797	36
0.00508027	0.00140483	28	0.00766458	0.00138692	25							0.00239897	0.000664386	57	0.00511643	0.00102953	34								0.254043	0.0198429	28	0.266865	0.0173114	25								0.12076	0.0154871	32	0.249934	0.0121202	36
0.00412804	0.00135318	28	0.0084775	0.00147485	25							0.00145084	0.000657395	57	0.00480512	0.000987765	34								0.267576	0.020546	28	0.274619	0.0172773	25								0.126409	0.016106	32	0.260796	0.0129245	36
0.00400523	0.00109217	28	0.00636865	0.00133863	25							0.00205334	0.000612015	57	0.00387012	0.000837148	34								0.27214	0.0204069	28	0.283034	0.0166658	25								0.130443	0.0169687	32	0.270695	0.0135296	36
0.00285191	0.00106527	28	0.00608717	0.00143619	25							0.000951907	0.000653001	57	0.00370041	0.000917957	34								0.271842	0.020126	28	0.286263	0.0170137	25								0.134237	0.0166918	32	0.274244	0.0135318	36
0.00262039	0.00135131	28	0.00429918	0.00111783	25							0.000828357	0.000594709	57	0.00335799	0.000891348	34								0.278001	0.0210499	28	0.288426	0.0172617	25								0.135079	0.0164099	32	0.281362	0.0136278	36
0.00307717	0.00110734	28	0.00635703	0.00119894	25							0.000932841	0.000657271	57	0.00349031	0.000887593	34								0.284467	0.0218802	28	0.293027	0.0161579	25								0.136269	0.0169411	32	0.283756	0.0139068	36
0.000412961	0.0011219	28	0.00480919	0.00129892	25							0.000569998	0.000622499	57	0.00294862	0.000879516	34								0.288345	0.0212413	28	0.294649	0.0161532	25								0.140774	0.0176628	32	0.288191	0.013987	36
0.00166742	0.00119923	28	0.0049722	0.00114419	25							0.00124207	0.000534221	57	0.00311209	0.000786667	34								0.294947	0.0209752	28	0.298896	0.0171636	25								0.140457	0.0172157	32	0.29056	0.0146543	36
-0.000304531	0.00115933	28	0.00393901	0.0012412	25							0.000723155	0.000547491	57	0.0014855	0.000739416	34								0.299744	0.0215211	28	0.308115	0.018506	25								0.142452	0.0173951	32	0.299951	0.0150306	36
-0.000764638	0.00121197	28	0.00352105	0.00113828	25							-0.000503093	0.000657836	57	0.00134444	0.000965504	34								0.311423	0.0231075	28	0.315529	0.0189338	25								0.151835	0.0183965	32	0.310695	0.0149877	36
-0.0010162	0.00122555	28	0.00286569	0.0010161	25							-0.00094328	0.00060908	57	0.00111815	0.000799155	34								0.320081	0.0237227	28	0.322944	0.0187983	25								0.154421	0.0185042	32	0.318036	0.0155626	36
0.00012267	0.00104998	28	0.00332659	0.00105579	25							-0.000625524	0.000669081	57	0.00110024	0.00085391	34								0.32114	0.023536	28	0.325637	0.0183974	25								0.156831	0.0194366	32	0.317779	0.0153493	36
0.000149314	0.00114439	28	0.00446059	0.00120969	25							-0.000810078	0.000626799	57	-0.000351199	0.00091247	34								0.322006	0.0242364	28	0.325721	0.0184448	25								0.154535	0.0194179	32	0.320485	0.0152262	36
-0.000775263	0.000999681	28	0.00220782	0.00118713	25							-0.00171295	0.00057861	57	0.00115244	0.000856103	34								0.326994	0.024233	28	0.331741	0.0183351	25								0.159393	0.0186577	32	0.323256	0.0155182	36
-0.000861763	0.00119293	28	0.00203834	0.00114593	25							-0.00142471	0.00064417	57	-0.000178956	0.000871933	34								0.331976	0.0243042	28	0.336448	0.0176706	25								0.160118	0.0192158	32	0.324	0.0157878	36
-0.00234782	0.00116731	28	0.00102645	0.00116749	25							-0.00200692	0.000648974	57	-0.000322149	0.000960785	34								0.336038	0.0237572	28	0.340348	0.0185231	25								0.168598	0.0190234	32	0.331779	0.0166995	36
-0.00183043	0.00106382	28	0.00179305	0.000915655	25							-0.00128505	0.00055852	57	-0.000356049	0.000852081	34								0.350365	0.0244992	28	0.346518	0.0180873	25								0.16818	0.0196521	32	0.34352	0.0168599	36
-0.0018918	0.00108494	28	0.000514073	0.000953969	25							-0.0017017	0.000603603	57	0.000415703	0.000675556	34								0.354617	0.0252395	28	0.352896	0.0192568	25								0.171777	0.019425	32	0.351383	0.0170279	36
-0.00271019	0.000998086	28	0.000770661	0.00105564	25							-0.00233322	0.000639277	57	-0.000428576	0.000853235	34								0.361545	0.0262952	28	0.361277	0.0196731	25								0.171053	0.0190897	32	0.356025	0.0176754	36
-0.00324486	0.000891817	28	0.000582686	0.00117786	25							-0.00281015	0.000711121	57	-0.000861462	0.000715461	34								0.364367	0.0261669	28	0.364367	0.0197508	25								0.17411	0.0205736	32	0.354929	0.0172818	36
-0.0036894	0.000920263	28	0.000129279	0.00117987	25							-0.00227143	0.000624331	57	-0.00117699	0.000801993	34								0.365357	0.0262642	28	0.36741	0.0195404	25								0.17318	0.0209564	32	0.353758	0.0171114	36
-0.0040844	0.00117275	28	-0.000527383	0.000948317	25							-0.00255508	0.000536311	57	-0.00186296	0.000823975	34								0.369271	0.0269917	28	0.365497	0.0193158	25								0.181561	0.0207073	32	0.355172	0.0174183	36
-0.0035597	0.000882593	28	-0.000390493	0.00111678	25							-0.00250888	0.000624693	57	-0.00203034	0.000838833	34								0.37549	0.0273383	28	0.369132	0.0199018	25								0.182216	0.0213115	32	0.361298	0.0176727	36
-0.00461947	0.000930506	28	-0.000470255	0.00110436	25							-0.00289683	0.000647176	57	-0.00184811	0.000832151	34								0.380744	0.0274668	28	0.379387	0.0199325	25								0.183587	0.0212963	32	0.372133	0.0187574	36
-0.00325875	0.00098676	28	9.24442e-05	0.000880283	25							-0.00301329	0.00069176	57	-0.00234684	0.000729357	34								0.390544	0.0283174	28	0.383614	0.019635	25								0.186434	0.0218572	32	0.378856	0.0190011	36
-0.00435487	0.000974125	28	-0.00179309	0.00100876	25							-0.00333048	0.000620644	57	-0.00330721	0.000810953	34								0.396411	0.028464	28	0.387325	0.0200947	25								0.18913	0.0217545	32	0.387465	0.0188814	36
-0.00433891	0.00114378	28	-0.00187494	0.00127829	25							-0.00329524	0.000650646	57	-0.00198034	0.000799727	34								0.398856	0.0287704	28	0.388852	0.0196237	25								0.186803	0.0210677	32	0.38776	0.019282	36
-0.00416914	0.000915411	28	-0.001856	0.000997681	25							-0.00346041	0.000702488	57	-0.00235445	0.000862016	34								0.403366	0.0292102	28	0.390234	0.020543	25								0.185726	0.0208565	32	0.385668	0.0190822	36
-0.00469054	0.00079789	28	-0.00245338	0.000986607	25							-0.00337403	0.000618034	57	-0.00281181	0.000717715	34								0.405824	0.0294599	28	0.395329	0.0202365	25								0.194486	0.0216007	32	0.384932	0.0187694	36
-0.00479109	0.000987886	28	-0.00320989	0.000913081	25							-0.0045928	0.000775721	57	-0.00347851	0.000752976	34								0.408364	0.030146	28	0.394878	0.020002	25								0.199263	0.0226695	32	0.390076	0.0192068	36
-0.00566186	0.000876456	28	-0.00303607	0.00096011	25							-0.00450305	0.000672323	57	-0.00356031	0.000767518	34								0.411417	0.0290893	28	0.399417	0.0213614	25								0.2033	0.0242908	32	0.398517	0.0196609	36
-0.00520788	0.000973135	28	-0.00372799	0.000815025	25							-0.00458234	0.000552019	57	-0.00360266	0.00079447	34								0.417468	0.030671	28	0.407233	0.0201863	25								0.200465	0.0228957	32	0.405031	0.0202729	36
-0.00518671	0.00111994	28	-0.00267521	0.000857527	25							-0.00418898	0.000650077	57	-0.00327699	0.000813782	34								0.426534	0.0308952	28	0.414185	0.0203287	25								0.208861	0.0236792	32	0.414892	0.0206131	36
-0.00675653	0.000910244	28	-0.00345766	0.0010107	25							-0.00454964	0.000698668	57	-0.00383699	0.000761027	34								0.42985	0.0312967	28	0.420244	0.0201115	25								0.206265	0.0230645	32	0.414384	0.0203369	36
-0.00554158	0.000821876	28	-0.0037491	0.000881488	25							-0.00444615	0.000748529	57	-0.00391251	0.000893472	34								0.433789	0.0313913	28	0.41649	0.0200825	25								0.203654	0.0231351	32	0.416493	0.0204411	36
-0.00617653	0.000824575	28	-0.00407816	0.00109013	25							-0.00428339	0.000817471	57	-0.00365586	0.000879337	34								0.432241	0.0317514	28	0.413243	0.0198997	25								0.203276	0.0228702	32	0.412959	0.0208799	36
-0.00491987	0.000890624	28	-0.00424305	0.000815876	25							-0.00481733	0.000600893	57	-0.00472621	0.000796703	34								0.435722	0.03172	28	0.41904	0.0209817	25								0.204828	0.0228665	32	0.415332	0.0204709	36
-0.00720929	0.00078814	28	-0.00471913	0.00105424	25							-0.00467557	0.000664434	57	-0.00431016	0.000976707	34								0.440213	0.0327154	28	0.417473	0.021554	25								0.210111	0.0235182	32	0.415091	0.0208828	36
-0.00764044	0.00092353	28	-0.00389497	0.000859066	25							-0.00507772	0.000636517	57	-0.00390643	0.000747819	34								0.44436	0.0332015	28	0.425231	0.0217165	25								0.219454	0.0246456	32	0.431327	0.0215325	36
-0.00733505	0.000626985	28	-0.00492233	0.000862229	25							-0.00473624	0.000691706	57	-0.00446536	0.000753372	34								0.451732	0.0337803	28	0.42677	0.0223373	25								0.222823	0.0252143	32	0.438402	0.0218515	36
-0.0074122	0.00106256	28	-0.00514078	0.000869345	25							-0.00512027	0.000731914	57	-0.00404359	0.000852876	34								0.460671	0.0346131	28	0.436911	0.0213793	25								0.224445	0.0249162	32	0.440889	0.021668	36
-0.00725274	0.000794658	28	-0.00468914	0.000973709	25							-0.00459253	0.000739404	57	-0.00431905	0.000884467	34								0.462289	0.0344761	28	0.438354	0.020618	25								0.221191	0.025238	32	0.440972	0.021732	36
-0.00853115	0.000872829	28	-0.00510844	0.000993288	25							-0.00503187	0.00074875	57	-0.00515199	0.00080374	34								0.465466	0.0348253	28	0.436779	0.0214498	25								0.223026	0.0246736	32	0.439006	0.0217394	36
-0.00745882	0.000796014	28	-0.00485928	0.000862138	25							-0.00567204	0.000668748	57	-0.00491173	0.000853087	34								0.469117	0.034895	28	0.430637	0.0202937	25								0.227171	0.025599	32	0.437024	0.021647	36
-0.00779189	0.000971524	28	-0.00568746	0.00113003	25							-0.00609118	0.000685948	57	-0.00469084	0.000612248	34								0.466017	0.0351455	28	0.429948	0.021599	25								0.224304	0.0251606	32	0.434119	0.0221545	36
-0.00801222	0.000880967	28	-0.00416919	0.000882554	25							-0.00648569	0.000657793	57	-0.0052222	0.000751854	34								0.465663	0.0353499	28	0.431127	0.0213732	25								0.228439	0.0250868	32	0.443069	0.0223851	36
-0.0072984	0.000789311	28	-0.00600833	0.00110039	25							-0.00575736	0.000798179	57	-0.00511379	0.00082933	34								0.478648	0.0371273	28	0.439613	0.0230871	25								0.234627	0.0251425	32	0.457367	0.0224639	36
-0.00808021	0.000964993	28	-0.00646991	0.000977522	25							-0.00586553	0.000726265	57	-0.00605865	0.000883407	34								0.481399	0.037171	28	0.445995	0.0226575	25								0.233372	0.0257269	32	0.46747	0.0225142	36
-0.00892721	0.000961319	28	-0.00527029	0.00117076	25							-0.00575713	0.000790201	57	-0.00541213	0.000729537	34								0.489259	0.03764	28	0.452369	0.0224936	25								0.236797	0.0264874	32	0.471743	0.0231229	36
-0.00783879	0.000936029	28	-0.00615155	0.00103337	25							-0.00579759	0.000742187	57	-0.00560774	0.000722884	34								0.490358	0.0382038	28	0.457733	0.0223422	25								0.239721	0.0265692	32	0.46955	0.0231424	36
-0.00819012	0.000888334	28	-0.00698989	0.00105293	25							-0.00631739	0.000788845	57	-0.00637606	0.000807423	34								0.494984	0.0382083	28	0.452254	0.0230296	25								0.241177	0.0262895	32	0.465057	0.0236681	36
-0.00848372	0.00105299	28	-0.00657604	0.00130304	25							-0.00571117	0.000884524	57	-0.00585381	0.000793964	34								0.497098	0.0377691	28	0.448853	0.0227803	25								0.23824	0.0267103	32	0.460934	0.0237259	36
-0.00871721	0.00101228	28	-0.00579988	0.00102016	25							-0.00615461	0.000736098	57	-0.00607927	0.000808533	34								0.496858	0.037495	28	0.449417	0.0229447	25								0.238946	0.0267488	32	0.463263	0.0238501	36
-0.00866087	0.00090799	28	-0.0060826	0.000887264	25							-0.00625775	0.000673934	57	-0.00616311	0.000871881	34								0.498978	0.0380673	28	0.44762	0.023566	25								0.245319	0.026585	32	0.47406	0.0238248	36
-0.00852433	0.000920073	28	-0.00713361	0.00118197	25							-0.00611016	0.00074351	57	-0.00592731	0.000774108	34								0.503678	0.0393719	28	0.455896	0.0236065	25								0.244195	0.0264299	32	0.484728	0.0243072	36
-0.0104967	0.000953183	28	-0.00694165	0.000973673	25							-0.00708067	0.000777381	57	-0.00564253	0.000834619	34								0.507736	0.0410899	28	0.459775	0.0238462	25								0.241419	0.0267486	32	0.490141	0.024526	36
-0.00835579	0.00113073	28	-0.00700294	0.00085617	25							-0.00618119	0.000823466	57	-0.00619245	0.00086042	34								0.510499	0.0404446	28	0.467492	0.0244747	25								0.251189	0.0264879	32	0.494573	0.0245727	36
-0.00924058	0.000843586	28	-0.00645977	0.00102183	25							-0.00635576	0.000716674	57	-0.00671358	0.000748336	34								0.519536	0.0403672	28	0.469815	0.0244029	25								0.249611	0.027979	32	0.492206	0.0246572	36
-0.0107166	0.000946456	28	-0.00640845	0.000993068	25							-0.00592187	0.00084573	57	-0.00633846	0.000979003	34								0.520548	0.0406627	28	0.47161	0.0238566	25								0.253378	0.0282515	32	0.485862	0.024885	36
-0.00898255	0.000889841	28	-0.00839672	0.000927914	25							-0.00621453	0.000620035	57	-0.00621445	0.000808877	34								0.522231	0.0408385	28	0.469797	0.0238311	25								0.249386	0.028813	32	0.482069	0.0249141	36
-0.00958532	0.00114382	28	-0.00789798	0.000996988	25							-0.00643193	0.000870516	57	-0.00727415	0.000783128	34								0.523272	0.0417225	28	0.464621	0.0243437	25								0.255341	0.0278299	32	0.487192	0.0256204	36
-0.0101581	0.00106614	28	-0.00694174	0.00092911	25							-0.00690834	0.000784926	57	-0.00698698	0.000751374	34								0.528548	0.0419602	28	0.462006	0.0244982	25								0.255269	0.0279619	32	0.497211	0.024977	36
-0.0102635	0.0010953	28	-0.00728554	0.000899732	25							-0.00668291	0.000753453	57	-0.00572523	0.000987846	34								0.527408	0.0420145	28	0.461872	0.023913	25								0.260361	0.027817	32	0.505954	0.0255282	36
-0.0110952	0.00093431	28	-0.00749614	0.00100313	25							-0.00761291	0.000812813	57	-0.00638841	0.000850431	34								0.530704	0.0432341	28	0.469509	0.0244179	25								0.256233	0.027393	32	0.510635	0.0258404	36
-0.00946363	0.00099599	28	-0.00736205	0.00127309	25							-0.00742752	0.000765185	57	-0.00650325	0.000821074	34								0.530466	0.0441255	28	0.469454	0.0243386	25								0.256139	0.0268349	32	0.50643	0.0259078	36
-0.0101674	0.000956873	28	-0.00713435	0.00124059	25							-0.0068566	0.00079451	57	-0.00656346	0.000840971	34								0.530598	0.0448525	28	0.466505	0.0248923	25								0.254015	0.0257306	32	0.501536	0.0255409	36
-0.0120044	0.000943551	28	-0.00742229	0.00113834	25							-0.00735198	0.000812328	57	-0.0070831	0.000945447	34								0.524629	0.0448349	28	0.464789	0.0251031	25								0.25293	0.0259876	32	0.493772	0.0256227	36
-0.0114113	0.00101188	28	-0.00744871	0.00106471	24							-0.00690515	0.000796557	57	-0.00850763	0.000878624	34								0.519938	0.0443728	28	0.457909	0.0251938	25								0.245016	0.0250122	32	0.484974	0.0250903	36
																									0.513077	0.0441571	28	0.448777	0.0242857	25								0.237244	0.0256224	32	0.477539	0.0249973	36
																									0.505313	0.0431259	28	0.440898	0.0245412	25								0.234506	0.0251165	32	0.465746	0.0250018	36
																									0.497011	0.0430713	28	0.432215	0.0241958	25								0.226967	0.0243745	32	0.455855	0.0247157	36
																									0.489884	0.0424231	28	0.420972	0.024127	25								0.22051	0.0238206	32	0.44642	0.0248094	36
																									0.479776	0.0420882	28	0.413247	0.0237396	25								0.210419	0.0230987	32	0.434777	0.024509	36
																									0.470991	0.0419549	28	0.40649	0.0233362	25								0.209665	0.0225376	32	0.425648	0.0240174	36
																									0.462739	0.0412974	28	0.396781	0.0234828	25								0.208415	0.021602	32	0.416078	0.0239557	36
																									0.45668	0.0408954	28	0.390391	0.0227196	25								0.202026	0.0217879	32	0.404868	0.0237069	36
																									0.445175	0.0402418	28	0.379879	0.0226865	25								0.195663	0.0213077	32	0.395682	0.0235065	36
																									0.438483	0.0402699	28	0.370136	0.0226214	25								0.187032	0.0213399	32	0.388019	0.0235804	36
																									0.428237	0.0402735	28	0.360381	0.0220074	25								0.18161	0.0204312	32	0.37744	0.0233186	36
																									0.419472	0.0395853	28	0.353369	0.0219218	25								0.173039	0.0203324	32	0.367427	0.0232233	36
																									0.410914	0.0385849	28	0.347243	0.0215309	25								0.173438	0.019874	32	0.361157	0.0231295	36
																									0.407321	0.0395272	28	0.336696	0.0213705	25								0.168988	0.0190607	32	0.350728	0.0227315	36
																									0.39939	0.0382429	28	0.330925	0.0202495	25								0.163426	0.0190321	32	0.344306	0.0224588	36
																									0.393587	0.0384733	28	0.323027	0.0208418	25								0.159784	0.0191232	32	0.334694	0.0225061	36
																									0.383566	0.0383094	28	0.316217	0.0207261	25								0.152653	0.0186425	32	0.326167	0.0223741	36
																									0.376744	0.0376716	28	0.309149	0.0198051	25								0.147606	0.0177957	32	0.31958	0.0218899	36
																									0.368629	0.0372179	28	0.299083	0.0200633	25								0.1467	0.0176809	32	0.31359	0.0215732	36
																									0.360223	0.036867	28	0.294562	0.0197205	25								0.141872	0.0173128	32	0.305003	0.0215222	36
																									0.355289	0.0366572	28	0.290094	0.0190974	25								0.136817	0.0166319	32	0.297661	0.0215386	36
																									0.349505	0.0365587	28	0.281637	0.0198325	25								0.139883	0.016545	32	0.292652	0.0212999	36
																									0.342331	0.0358904	28	0.274445	0.0191158	25								0.132031	0.0168541	32	0.2847	0.0212843	36
																									0.339083	0.0355694	28	0.269343	0.0189395	25								0.128821	0.0161719	32	0.277587	0.0209361	36
																									0.329499	0.035869	28	0.262562	0.0189717	25								0.125854	0.0160695	32	0.270696	0.0206544	36
																									0.323503	0.0352712	28	0.260575	0.0178402	25								0.122773	0.0152829	32	0.267613	0.0211295	36
																									0.321784	0.0354107	28	0.252068	0.0182119	25								0.117173	0.0156664	32	0.260704	0.0204129	36
																									0.313198	0.0353027	28	0.245986	0.018148	25								0.118229	0.0154972	32	0.253177	0.0206937	36
																									0.306899	0.0345038	28	0.240389	0.0180521	25								0.108659	0.0151301	32	0.251079	0.020196	36
																									0.303369	0.034542	28	0.234386	0.0177796	25								0.109888	0.0145984	32	0.242281	0.0199945	36
																									0.295633	0.0342239	28	0.228415	0.0169193	25								0.104347	0.014441	32	0.239373	0.0195079	36
																									0.292315	0.0345154	28	0.222092	0.017385	25								0.104037	0.0141911	32	0.234988	0.0196137	36
																									0.286849	0.0348563	28	0.219887	0.0176221	25								0.10371	0.013951	32	0.229423	0.0195458	36
																									0.280658	0.0343228	28	0.219729	0.0166378	25								0.0941414	0.0139631	32	0.224735	0.0192755	36
																									0.277146	0.0344561	28	0.212076	0.0163266	25								0.0964717	0.0136552	32	0.21913	0.0195933	36
																									0.272222	0.0335981	28	0.209055	0.0163053	25								0.0909066	0.0135779	32	0.213194	0.0189873	36
																									0.269224	0.0335846	28	0.203569	0.0162683	25								0.0917229	0.0134811	32	0.209676	0.0187206	36
																									0.263015	0.0336116	28	0.199727	0.0158336	25								0.0873998	0.0134045	32	0.205755	0.0187673	36
																									0.260429	0.0334051	28	0.195231	0.0156622	25								0.0860928	0.0122934	32	0.199399	0.0186153	36
																									0.256199	0.0334305	28	0.19082	0.0153516	25								0.0833203	0.0129736	32	0.197739	0.0182385	36
																									0.251793	0.0333884	28	0.186435	0.0158383	25								0.0837625	0.0122325	32	0.192847	0.0184195	36
																									0.247575	0.0331545	28	0.181988	0.0151848	25								0.0831575	0.0125511	32	0.188381	0.0184222	36
																									0.243478	0.0321505	28	0.179082	0.0152932	25								0.0773905	0.0120796	32	0.183417	0.0179367	36
																									0.239237	0.0327186	28	0.174652	0.0144969	25								0.0752973	0.0121126	32	0.181487	0.0175704	36
																									0.237012	0.0323929	28	0.173926	0.0152149	25								0.0716102	0.012222	32	0.177661	0.0178944	36
																									0.231844	0.0324042	28	0.171155	0.0146382	25								0.0736615	0.0117783	32	0.173666	0.0177566	36
																									0.228635	0.0320222	28	0.166389	0.0153505	25								0.0712727	0.011301	32	0.169844	0.0176009	36
																									0.223112	0.0321064	28	0.165984	0.0140791	25								0.0683639	0.011178	32	0.167558	0.0177297	36
																									0.220952	0.0319157	28	0.158359	0.0147543	25								0.0647103	0.0113567	32	0.16551	0.0170646	36
																									0.216693	0.0316182	28	0.157942	0.01404	25								0.0638965	0.0113482	32	0.1618	0.01721	36

## Sheet: FIG4
Fig 4A																																									Fig 4B						Fig 4 C
																																									Control + ConTx		TTX +Contx				Control
Control										TTX										TTX+ConTx										Control + ConTx											mean	SD	mean	SD
16.9.20	26.9.20	5.10.20	5.10.20	3.2.20	3.2.20	3.2.20	4.2.20			16.9.20	26.9.20	5.10.20	5.10.20	3.2.20	3.2.20	4.2.20				16.9.20	26.9.20	5.10.20	5.10.20	3.2.20	3.2.20	4.2.20				16.9.20	26.9.20	5.10.20	5.10.20	3.2.20	3.2.20	3.2.20	4.2.20				46.64	7.079	67.3	7.565			68.0338	70.8795	53.9415
75.3432	85.2201	113.557	43.9573	57.7156	48.6252	87.0626	55.7208	90.8267		73.7892	55.9596	61.217	74.5675	54.3763	76.4224	54.1269	42.2383	44.8284		106.44	91.3027	74.3879	89.6094	26.1163	46.1041	62.7755	54.3581	57.235		71.092	177.639	121.962	72.7796	71.2232	67.0928	75.681	27.873	79.5636			-3	2.707	58.54	3.44			54.2126	40.8015	27.7173
17.3517	50.7991	70.2044	32.5309	27.5638	19.0918	69.0202	13.3959	39.393		32.0158	22.9762	18.7481	1.89805	56.9691	23.1057	44.6879	-3.1365	40.9758		59.0583	56.0929	52.0148	56.5193	24.8876	21.5763	24.2908	12.2994	39.6351		71.0907	109.746	90.4652	48.4961	43.117	34.6871	66.1655	37.6188	60.2736			21.31	8.243	25.46	11.79			22.2573	34.7024	25.4673
48.9576	51.2297	46.687	19.4314	36.8316	9.47157	59.5185	21.8979	44.2323		39.2429	44.1153	33.7999	11.543	47.0304	53.8951	11.4789	4.7648	20.9847		48.4915	51.9257	62.2321	62.6433	51.4816	53.5811	24.0213	18.3075	34.8154		60.8641	104.676	66.0853	32.2265	55.7094	41.7564	68.7017	28.9698	44.8359			63.13	11.34	49.95	6.845			31.9255	37.7083	34.5699
12.4323	51.4066	56.7117	29.2011	42.1271	10.6133	52.8443	29.0122	46.0008		38.2305	21.4278	8.40436	18.611	12.8947	14.1206	5.56682	16.64	22.0145		42.0043	61.0304	51.8252	46.0093	39.3097	40.3459	17.2888	32.0602	44.4624		44.6091	72.8369	59.7304	23.6928	40.7035	33.5637	51.1452	34.3681	48.3345			44.15	16.2	81.78	14.46			30.5593	38.5088	23.8934
25.0092	37.7082	49.8436	33.0639	26.7235	27.9588	60.6918	2.41927	48.9208		39.8196	30.6412	27.9289	41.1942	23.6965	28.0575	26.5112	4.53963	26.4606		32.7965	24.5495	50.0613	33.5626	22.1701	29.9825	15.689	10.9928	29.4725		63.2562	59.2852	34.3515	49.7939	50.1086	40.3289	46.8177	11.7278	32.631			-11.3	9.213	35.37	14.64			22.7854	30.0177	8.01266
34.9237	39.678	58.897	36.73	8.7269	29.1594	49.0435	31.2968	17.8573		27.971	35.1926	17.0953	-16.0275	20.6654	6.27758	19.2072	16.4737	22.1989		35.9906	29.8957	21.9499	39.1326	17.4117	25.0603	21.8192	14.9358	10.2159		29.8478	68.7305	37.0349	14.0989	47.1343	21.2462	49.4609	17.2263	57.9749			26.41	16.8	38.94	14.51			33.363	20.6459	23.5635
9.89326	38.7628	55.5017	12.3377	40.2113	19.4716	32.2908	14.3588	31.4658		40.1212	27.3539	1.94318	17.6906	7.96233	26.9075	8.0708	16.0186	43.7594		14.4037	48.5623	52.1084	44.3187	18.7935	10.516	33.0335	22.9618	25.6263		47.6936	71.6496	58.7368	42.9329	36.8272	37.4658	28.7419	22.9581	21.9428			41.78	11.82	66.7	20.11			23.2154	31.6465	37.3819
17.3377	35.7409	43.4731	13.9125	29.6673	6.67552	57.8941	12.6751	25.6599		22.763	30.7677	36.2228	26.4035	-6.03781	6.5688	8.77688	31.7662	32.9658		31.4458	13.0486	35.6018	22.2481	4.48434	44.6968	17.931	21.8509	10.4603		44.6847	55.741	50.8268	24.911	30.5776	30.849	32.9014	5.75152	43.3946			36.64	17.96	19.06	11.31			44.28	26.5411	30.1269
15.6	37.216	33.3297	33.9961	38.0216	15.3667	46.4529	18.6833	31.1851		8.12217	28.1102	19.0129	2.93952	4.64392	11.6776	11.9639	24.4423	23.3031		29.0956	18.0411	43.0377	31.5053	27.2138	54.5858	30.3376	38.461	12.8488		41.3895	42.4126	64.0485	29.8648	22.8832	33.9364	32.8719	22.3831	38.7668									21.3549	42.0339	25.2632
20.5458	39.9409	34.3453	28.2362	35.7172	2.52637	38.4622	-18.6284	23.8499		31.3245	14.3295	28.6469	31.1503	13.028	5.35959	17.0188	5.78988	16.6293		40.0714	36.7655	37.6703	23.7186	8.90146	23.3628	11.5698	18.1748	22.152		51.6167	59.0658	29.0939	34.2999	32.8643	18.2726	55.0447	27.3854	32.8669									34.861	-7.02402	39.2382
21.0325	3.77865	57.2308	13.6082	30.1667	37.1557	34.1848	29.9076	32.9791		11.9511	37.3411	16.9365	18.3542	26.2283	28.3012	3.72926	-7.65432	-3.30663		25.2379	37.1553	38.5098	15.7772	-9.95795	27.7423	10.7237	-7.9149	23.8448		36.1845	27.0321	69.858	43.0114	37.2406	26.7058	49.3985	-1.41333	48.5426									29.0075	20.8941	30.5179
11.1651	34.7902	29.9227	27.4844	16.4169	24.6658	27.9059	8.32454	25.6786		31.4218	13.6949	8.87574	20.0839	32.6109	14.6148	-7.57846	-5.05351	22.6522		17.0565	20.5508	33.2898	22.0988	-6.62103	15.7591	23.1435	-8.83874	22.0313		38.8516	42.7081	56.0539	42.8123	48.9107	37.7941	19.8065	43.1356	36.9183									26.012	37.1901	19.258
3.99679	43.9071	54.4666	21.349	23.5502	7.32831	26.3063	12.6922	-2.08391		20.8186	8.45219	11.5101	34.6611	29.1092	24.7059	9.08025	17.3641	14.9067		5.27337	26.8241	17.9543	23.5659	-5.94294	26.9967	30.3342	1.23301	7.04849		42.0605	28.8092	28.6346	12.9979	22.3021	30.2467	26.3135	8.05663	24.8244									19.0141	18.4285	22.4715
12.1799	20.4976	55.4657	14.9963	21.5221	22.6989	39.7552	-6.23472	31.302		17.1214	17.5505	11.3947	20.9659	36.943	-5.59037	-3.54818	32.0841	2.79021		25.2074	18.4247	36.2449	37.0374	0.806719	16.4147	36.6243	27.8346	31.9113		20.1499	37.3084	24.9918	25.608	25.7209	8.89558	27.7111	29.3932	40.0914									26.1504	29.8522	-11.2628
8.96575	24.9605	50.6988	44.7265	26.5799	16.1254	12.1573	10.9244	9.21416		13.1291	9.81249	-1.66415	18.9987	5.7089	13.8463	23.3507	-10.5951	22.0181		25.7559	18.7407	42.0252	42.3394	-7.64267	39.6349	26.2326	25.6545	12.0708		50.4088	15.434	29.145	44.0277	17.8718	35.5258	20.6505	7.16565	32.4608									1.02387	15.1553	13.0592
27.1027	38.0684	39.687	34.067	39.6281	34.3218	14.3626	31.4412	27.4051		22.2492	29.8012	13.6695	18.6817	23.0096	17.1916	17.8208	16.0577	11.8855		6.08488	34.9908	27.8789	12.7585	31.5276	28.3751	27.8111	-7.02422	22.2121		29.4509	33.0012	56.1592	21.1793	36.8579	21.7877	17.3967	18.566	13.6506									20.7745	13.3902	9.18761
5.01987	31.4442	25.6837	30.7627	5.7801	10.0025	9.28276	-24.2273	31.7401		23.0811	28.243	0.100516	-0.09816	32.5996	-17.224	15.6111	16.0233	-1.66178		16.9658	24.2163	37.578	33.2428	-8.27852	27.2383	49.7901	-7.24167	0.423557		20.7716	30.6964	42.5191	22.9879	21.9849	16.2582	30.8284	-2.20124	24.8312									24.0405	9.83986	18.9992
3.21911	29.2278	28.4098	44.1972	15.5823	9.32367	11.791	30.6122	22.8467		20.0105	26.4086	23.115	15.8091	21.9604	40.2635	13.1795	40.306	23.8571		22.1428	26.6297	24.1571	38.4221	5.08987	33.7994	9.14462	-6.20829	33.4965		35.4978	9.98535	19.3742	30.4545	35.7846	17.0829	33.9489	2.65934	35.9928									17.7265	5.82618	24.306
14.354	-15.8636	27.474	61.345	20.1337	-6.77796	24.5969	30.2436	11.1214		20.4876	13.529	-11.8341	7.07182	7.02657	13.8268	12.3743	24.6456	3.10049		3.71768	28.1123	28.9048	34.8186	9.8187	19.2412	24.5169	29.4139	-0.73094		10.3458	16.7665	35.7126	10.1752	22.2568	4.60241	27.1638	22.1805	14.5257									1.85877	15.6794	18.9738
5.68217	9.10665	27.1436	1.9302	18.0349	17.9336	28.611	3.55692	11.4555		-3.03814	27.4022	2.52541	4.12118	51.1234	4.04236	24.437	21.421	7.905		33.5678	22.863	18.1128	16.3052	24.4627	-0.02591	14.6243	-1.95973	12.6702		26.7869	24.2892	42.4827	22.4113	34.9428	12.6477	16.0673	27.7891	37.1328									18.8854	-0.0551	2.06934
18.7446	18.0871	19.6208	30.7119	34.6698	-6.03624	25.1608	4.71475	13.916		-1.19092	20.8282	4.59305	-14.4856	41.7895	14.9222	19.5402	16.1747	7.10641		12.1773	16.6368	8.87468	4.51901	18.6833	5.80301	5.37871	30.469	15.7067		24.7856	16.4047	15.9754	16.8971	23.5334	6.75718	19.5565	9.32966	9.10799									18.3413	18.9515	16.8685
0.090738	13.7287	27.7266	7.92537	18.9939	-4.90442	11.4903	9.35963	24.7593		5.5194	21.5007	-3.43197	13.5012	10.1229	9.55977	-1.54746	-7.7622	-16.3932		4.80183	28.5552	19.4935	11.4843	12.6364	35.5418	3.02826	5.07358	4.51412		28.3672	24.1085	16.425	15.5775	1.28758	10.8633	30.2255	12.1128	31.0439									-10.6586	16.1878	-8.83181
31.702	47.7406	26.972	2.18905	23.7724	11.8729	16.2476	0.088741	20.4556		11.4157	18.0657	9.1965	21.9496	30.4648	11.3164	2.89591	4.80224	11.5244		29.424	23.1578	33.8199	23.5425	-6.50878	-33.7285	7.36662	39.3245	-2.98898		5.17774	32.9813	13.4476	13.0319	31.3543	9.15583	25.4681	9.57433	-9.29081									14.3496	10.63	14.9893
0.639994	16.0557	-0.77805	5.9349	27.0596	3.95079	14.7463	17.2229	23.4354		17.0276	21.9694	14.5612	7.78206	2.62611	14.4003	23.0773	3.22382	0.980043		-5.02765	14.4851	24.4638	23.7419	2.08378	37.33	3.34603	37.4573	19.136		26.6987	19.9487	28.3702	15.8528	25.3385	12.3206	29.147	36.5935	28.1936									2.47124	-5.68064	-7.17994
-4.57485	12.3931	14.4547	16.3616	6.28773	23.184	17.3808	6.37122	32.1837		7.09447	15.3127	-2.60447	4.45275	10.6869	36.4409	30.7117	-13.4673	19.1989		5.39535	8.38885	18.4135	44.6951	26.5156	12.5858	18.672	6.56207	2.21942		21.3688	9.31486	20.1928	-7.69229	35.0508	6.92053	35.0134	7.1203	36.789									9.44646	10.4644	-0.30456
13.7091	13.1289	36.9636	9.7393	5.21375	-17.4481	18.9175	30.3642	-2.03998		17.7536	6.52279	20.2566	19.2483	-18.9167	-13.4366	31.5821	17.52	2.77806		21.1371	14.5448	17.887	30.9435	19.7098	5.56786	-0.56347	35.6774	-6.8567		18.7424	28.0979	29.2947	8.8401	36.586	27.5347	6.93335	15.3358	26.2331									-5.7264	3.51199	8.21809
17.3836	17.0794	34.4717	1.9963	7.17241	6.52579	20.6408	3.97985	-0.09602		13.8029	19.5026	13.3579	1.39348	36.9062	-15.5157	12.0734	-4.51248	11.7715		8.20356	40.3539	16.2175	34.046	10.8831	1.36811	7.90351	-0.2663	14.2081		27.7275	-1.03925	24.428	5.17064	5.32798	19.0293	27.2782	7.54914	4.89382									-0.25179	3.92338	6.77671
31.2345	-1.43961	24.7314	24.2048	16.6446	2.08651	13.2879	10.0218	-3.95588		6.13571	7.06549	-1.9944	5.1782	14.9901	-39.9017	-7.41456	-35.1413	-0.63922		2.19603	19.4146	38.7669	3.15922	-10.8568	5.58562	13.9766	26.588	26.753		4.15175	-17.3932	16.1519	17.3659	42.0384	28.2972	25.1529	19.0554	30.9833									-10.1617	9.79819	3.86844
13.7107	39.5791	30.7856	0.933754	24.6654	-14.0402	12.1805	9.47242	1.95984		10.912	19.6313	11.9434	-17.2683	2.20402	-12.4601	24.3833	-10.3864	-2.37064		13.3314	15.7428	9.37615	16.0564	19.1426	-1.46062	49.7318	41.7263	18.6987		16.4334	15.7498	6.50382	16.7901	37.9109	6.96447	19.0354	4.19816	15.6899									5.29632	8.51306	-11.5938
-18.7219	10.1579	11.4477	-0.69837	-18.4699	6.64311	24.5725	-9.24007	15.7263		12.8067	17.321	-10.5468	-9.47734	15.1617	-18.9054	4.91001	-4.37188	-11.7264		-2.68847	18.892	20.9984	8.28501	-6.8016	13.9095	19.1868	6.86919	3.64753		24.0812	1.67264	22.0666	2.41145	22.0558	8.18408	17.4166	28.9591	15.36									22.5821	3.58714	2.76936
20.0863	8.57912	16.1913	14.1406	2.97323	9.43057	12.9188	7.55361	-3.15512		11.3254	11.2631	0.217857	3.18786	3.59405	12.2086	1.75584	-20.4968	28.4367		-2.88725	44.9851	10.9012	16.8283	21.9026	3.31399	26.2771	9.71558	1.46951		-3.62893	5.04793	27.5688	18.7019	22.4725	15.5526	4.18055	36.1572	4.0234									7.49766	-2.27668	11.9602
11.1194	37.4682	12.249	8.84483	-1.30021	-17.5973	28.7688	20.5638	-5.48521		6.22525	4.16652	-22.3535	-3.94098	-14.0517	-2.53709	-11.2342	30.2444	-2.84788		18.4615	16.3457	15.9451	10.9502	-4.56981	30.2995	-7.64471	54.5447	-4.99251		-3.88256	-13.2827	27.8793	21.2789	11.7237	2.78903	15.0062	3.50168	9.52283									-3.74657	-6.49164	1.83755
3.34358	-21.7693	26.7546	11.2624	16.845	-7.05935	4.62202	-19.072	-13.5041		12.6202	14.4135	29.8476	9.06055	1.37405	-2.18341	5.06773	7.46231	0.27305		13.7959	18.805	29.6006	7.28887	13.3756	24.1625	26.6609	40.3496	17.3479		-10.6345	3.73849	38.0617	19.2095	14.7071	7.93375	19.7398	-0.11396	-1.23067									6.80137	-2.62572	2.9793
-9.54973	-6.35067	8.46098	11.3906	1.64488	-11.3937	4.95506	-9.40023	0.310014		5.62661	0.901023	19.9983	3.71391	5.20193	-11.8573	9.99804	23.5361	4.46992		-2.32209	27.5245	36.2405	36.5025	28.7857	-11.8261	10.4876	21.0323	9.69694		7.46152	0.73954	43.5342	12.9315	16.5656	3.97873	-6.8368	-10.1103	8.86733									-13.1544	-9.04679	0.848877
1.9741	-10.3327	9.22964	8.13935	-8.2967	14.7751	6.72765	-14.9396	22.1571		-7.7389	4.78245	-2.73822	-0.07211	-19.0801	-24.236	25.7789	11.4689	-3.70431		26.4521	12.0871	24.847	23.724	-8.18655	30.299	12.5595	17.2549	1.44677		10.1043	-6.99589	-15.9662	13.5655	40.5345	-5.19221	11.9099	11.4651	8.47651									11.0152	12.7828	3.23911
-0.31549	25.2934	7.61023	5.28067	36.4138	-8.31377	19.8394	18.8146	7.5696		4.21089	9.06702	12.6804	-5.55171	0.143196	-0.6385	14.0775	2.23994	-9.26512		1.55649	2.44588	7.32681	24.9521	18.7046	41.2143	0.737595	-11.7774	12.9477		19.5699	10.4359	7.0056	-4.54134	25.4725	23.4827	5.26773	19.7295	0.827724									-10.4395	-6.38218	-20.0308
1.72843	-8.63806	13.7661	14.8537	3.19183	-6.06367	-16.4436	2.42494	-31.384		10.2909	-3.98548	-19.0525	-2.97381	0.239755	-7.54938	-6.61493	-24.9599	-6.59665		7.31682	2.64008	8.44245	15.0387	20.901	24.6433	-1.5925	12.5955	11.5264		7.97744	0.777316	6.36246	13.6399	4.43342	20.355	11.3053	11.6268	6.74542									-0.32614	-11.1504	-6.91395
0.38101	1.72189	8.69561	5.14499	-5.54287	-32.4332	2.42707	-22.7016	-6.28291		-6.60281	-1.04057	-9.51219	12.8172	-9.7843	8.70702	-2.62021	1.64363	-5.73327		17.9648	17.699	20.5086	3.43222	3.87475	19.1192	0.42501	26.5753	-3.05864		20.4792	-21.9985	20.5663	2.20742	16.22	27.5904	-2.92287	-2.73122	8.55078									4.08226	8.92764	-2.56342
-7.44846	9.45677	-7.23604	13.6601	12.4936	9.82875	-5.63165	20.0681	-10.3456		-4.03258	-4.05791	-8.90584	-1.95762	0.556451	6.49017	-1.37877	11.0726	11.5423		16.249	-3.2131	-16.9521	4.58076	36.7595	12.131	15.2145	-4.74094	-4.10395		15.8752	-14.5682	3.842	8.38888	14.4783	2.9404	17.7966	14.6746	8.33034									1.68041	14.1574	12.6361
21.7123	-10.5872	-11.0116	-6.70703	1.56439	-14.9441	-15.2123	-10.0016	-0.59045		-9.79303	0.081688	-8.57664	-14.8725	5.10441	-14.983	-0.68596	1.27291	-2.42676		16.3057	9.20341	11.6018	16.1591	5.77049	6.60778	17.0524	35.5281	16.8898		5.69933	3.37563	21.2022	10.6	10.542	15.2096	3.00269	0.781794	15.7877									-8.07389	-8.25068	10.8375
-8.29326	9.46784	11.7805	-9.88829	-10.7256	8.90843	20.7264	15.8887	0.876944		0.337302	10.5652	13.2946	6.56695	12.0238	7.89663	6.31335	-29.8748	5.1811		-1.20023	15.9338	0.719835	29.1558	7.44683	-2.25618	1.1037	4.75552	2.75424		12.217	23.6375	18.1182	0.046262	4.93432	2.26217	6.95523	23.824	-0.06111									1.76275	-7.95505	-6.13655
-19.0305	-2.55519	-1.07572	2.47371	17.688	13.395	-1.05351	-15.2208	16.6909		6.18954	2.28584	7.67886	-10.3804	-1.37259	2.38466	7.56231	11.7417	-0.60045		4.31298	10.3398	16.4802	-3.90665	-10.7558	2.75268	-9.58654	1.64088	-19.8768		5.54594	15.9815	-14.3032	29.3174	12.2017	0.186897	21.0199	16.6452	3.0195									0.874611	4.27103	-7.85978
12.6789	-7.50411	-1.15267	-4.68349	-15.4775	15.2451	-1.2561	11.9672	-0.34883		13.9016	-7.83424	6.02125	7.8264	-6.52783	-10.4955	-9.19072	4.14393	-7.96288		-0.8323	2.83714	20.4417	3.37874	9.70424	14.4455	28.5909	-10.9588	7.39534		-7.01665	46.3721	3.37457	2.24006	-5.57624	4.61054	6.94847	-0.39442	17.1728									18.7337	-16.0063	1.76823
26.2347	24.3574	9.81926	7.01228	26.6	3.33745	2.61926	1.15313	15.2706		11.7532	10.0503	29.1776	-8.41248	-3.7624	17.4973	51.8159	13.5361	22.6757		20.3938	2.45959	44.311	21.5116	8.4486	14.5172	-2.88932	23.2214	16.8909		-17.3672	29.1538	5.88521	37.5876	20.9638	31.2343	8.61417	2.3386	32.184									3.97681	27.8067	-8.5866
31.1577	40.5147	27.0134	42.7217	23.0173	10.2289	-9.39307	10.5937	11.2118		35.2857	5.1588	55.2581	15.3193	-25.4558	45.597	13.8708	24.5	26.9978		18.3312	15.8672	26.2269	49.6998	-9.47431	-0.69567	36.7035	31.9737	15.6939		-3.0979	38.1334	-2.52397	22.0567	54.9946	32.9222	25.3826	15.4919	46.8429									78.8889	54.3991	29.3608
62.1956	139.487	14.844	44.9188	45.2206	13.3321	33.1902	13.0437	42.6059		73.4346	40.1313	79.5537	63.0272	15.5771	41.6103	33.8243	31.8428	51.128		34.8811	7.11795	52.2483	55.7932	22.9772	19.5362	22.1665	-8.2555	58.3297		24.5728	117.354	40.8216	26.335	44.3923	46.0349	31.1944	15.7698	28.4064									85.9346	95.5805	54.6939
99.9718	193.258	70.1446	35.4048	62.3844	14.2493	42.2607	23.9826	53.4833		98.5723	65.8453	94.0613	88.9494	-4.24742	72.9024	56.499	34.7404	83.2411		29.0288	36.3789	88.394	68.0346	10.041	62.0448	20.0888	27.5854	90.9986		64.2843	170.916	41.5104	23.741	29.8684	79.8968	24.3466	30.2753	49.9829									131.036	115.24	107.454
130.772	204.86	112.37	63.1099	72.0207	62.3399	42.8982	29.5213	78.0837		101.136	122.065	122.938	146.356	37.7186	109.518	87.6557	10.5981	120.185		46.8224	43.4902	69.1408	89.728	22.536	77.4177	34.0548	14.1231	85.5611		62.0619	188.884	90.4573	23.6097	35.4021	103.995	35.6499	52.3549	61.6515									121.989	135.506	141.934
137.952	196.281	131.825	103.027	82.3904	68.6718	39.532	57.1065	54.1912		127.341	143.578	124.537	155.207	40.0862	94.4573	65.6692	75.4893	101.291		44.0424	61.5429	87.2257	72.4665	20.7094	88.8207	54.3252	19.4497	70.054		89.9024	194.08	89.4417	37.2215	50.9698	89.9387	35.4115	44.0025	45.0245									122.662	141.905	130.962
156.39	186.834	124.947	103.808	73.8757	83.288	36.4284	75.6984	72.4445		140.838	162.674	97.6333	181.299	72.3444	121.941	111.333	75.2122	117.84		41.1704	70.638	103.092	86.536	20.8295	58.7245	63.5492	34.0325	89.8778		89.7283	191.782	108.774	45.6565	33.7868	96.5877	31.5008	31.882	28.2583									118.808	149.118	158.828
188.543	205.388	137.843	106.644	63.5185	103.497	33.8612	63.9144	80.4647		145.629	168.162	117.516	171.597	63.5012	117.99	98.5806	34.8322	105.41		33.7373	58.2665	73.1727	64.7383	-3.61709	101.751	38.4528	14.3468	63.2521		87.7021	203.11	113.276	34.7538	25.4653	84.292	23.3005	43.0521	53.3325									112.905	148.005	138.797
177.006	163.063	129.203	102.591	84.2858	92.5749	44.7359	60.9218	78.7904		150.091	176.134	110.912	157.005	75.0844	128.875	111.69	67.5263	109.385		32.7519	47.6379	69.0164	67.1514	19.3843	44.4143	75.2109	8.91416	85.3884		83.5918	195.504	96.1712	22.1912	35.5043	98.8941	32.6552	36.3869	58.3633									114.49	133.145	138.345
165.238	180.875	126.69	104.96	61.8764	69.2294	20.7363	81.1145	74.6888		128.367	176.214	104.494	153.003	74.4862	120.391	78.1066	60.6841	117.015		42.9639	69.3332	69.3713	75.711	6.95036	76.181	68.0633	39.6236	65.9886		62.1382	185.076	90.9948	34.5827	27.6254	95.401	30.8267	38.5438	43.8229									85.7807	142.775	130.216
140.972	174.946	115.156	81.7262	67.7349	70.5155	50.3447	49.5673	53.1681		118.709	155.516	113.121	154.423	65.8574	128.367	89.404	82.8574	84.5589		58.8371	61.6333	70.8846	69.1686	14.9146	73.9981	41.7944	25.766	61.2531		87.362	199.471	69.2117	53.0921	54.6483	80.6684	41.0177	27.4409	20.884									84.2139	121.957	117.767
154.759	170.933	117.661	97.9072	51.943	68.3033	41.6189	67.5921	84.2732		116.65	160.524	95.9538	147.226	101.64	93.1352	99.1984	61.2525	84.8429		34.8161	55.1785	53.3005	77.1108	33.2608	55.5465	32.6987	13.3146	64.3788		63.9294	184.44	83.9566	28.9755	48.0284	71.533	28.557	23.3161	43.356									63.8431	102.932	130.943
120.06	166.595	112.472	80.154	67.9589	64.3419	48.9381	69.5901	55.0605		140.418	171.564	79.5954	175.478	43.9562	96.9744	82.3148	34.7999	92.965		36.512	63.6042	59.3681	61.346	4.70242	56.0561	63.5538	7.17059	79.4079		35.6465	173.714	78.2589	31.7396	55.1496	81.808	44.6555	26.4715	33.1196									87.8608	118.719	119.094
125.046	157.627	107.413	82.8777	72.3509	69.2435	12.9321	47.0497	42.6997		119.997	151.047	84.3648	138.942	55.4916	87.4163	99.0282	16.171	91.7277		42.7263	68.0187	68.5335	44.5961	-29.0238	71.7759	63.4825	29.33	54.8456		50.4076	201.12	84.1408	16.673	33.6331	73.6153	29.4383	30.6062	38.1717									73.0088	105.441	87.2531
108.934	167.369	103.107	73.5368	55.3721	71.5904	41.7244	42.9225	47.3059		110.63	156.107	90.2435	125.244	67.2428	81.5699	90.7669	28.0928	79.8137		47.8004	69.8657	74.9333	54.6145	4.3374	58.0699	38.5259	38.9344	61.2379		64.304	145.273	74.3124	35.7718	26.6391	68.2591	30.275	33.4215	43.942									64.5279	131.576	99.3913
110.924	150.556	110.274	83.2847	72.4492	51.9202	41.7841	48.2293	29.1811		97.6434	150.141	93.6974	115.178	67.3016	72.8241	72.1883	34.9463	66.2585		30.2174	43.669	49.3877	70.7625	12.2471	76.0242	27.4866	11.7818	51.595		51.9538	162.761	51.5184	28.9073	38.0485	40.2742	21.3607	31.4789	38.5039									49.9988	91.9953	92.5642
119.162	133.066	90.2161	76.6559	74.0253	39.7828	23.8579	50.5047	26.5524		126.469	146.416	95.3607	120.346	62.0549	93.1395	61.635	9.10945	64.4136		55.9166	46.6092	44.6851	61.6791	27.2917	44.0826	38.119	4.35098	61.3892		44.5315	171.748	49.6154	13.041	32.6408	56.4553	22.3221	63.133	19.1789									48.8723	102.741	91.9454
108.545	134.504	91.8799	90.4213	31.8873	53.0545	32.2466	-1.74983	27.7723		104.178	148.727	61.8602	112.676	58.5301	105.015	62.7726	31.5179	49.0881		44.2309	72.2582	31.9693	47.618	8.22221	78.9283	37.497	14.4915	31.2977		16.8275	146.8	39.5269	8.65599	25.1421	65.2056	0.581541	11.6313	18.0017									60.3677	79.3625	81.2465
101.674	140.876	78.725	59.0595	46.7191	55.506	22.0942	13.87	49.5956		116.644	144.804	64.6137	90.5201	71.8359	67.6118	65.7912	5.32745	59.2786		28.9168	57.6039	36.0062	71.0494	32.5487	69.1949	40.0208	22.8659	51.2624		58.6402	154.4	54.8332	-8.73398	47.6664	54.366	15.4301	22.5702	19.2852									44.4463	85.068	84.05
103.5	128.415	85.2774	71.7397	50.8044	34.2848	14.8511	17.6631	35.8562		85.0641	135.92	62.1469	98.7718	33.5389	74.481	66.1153	51.3251	50.5005		31.3264	46.6572	67.1769	40.6003	-11.2666	55.6451	36.0175	-11.4057	27.1851		42.5005	143.415	54.2144	14.5988	23.9793	37.585	23.1389	29.9246	16.0556									50.8727	85.6506	79.3889
89.3849	105.064	64.5277	61.2097	43.5167	29.9104	11.668	33.7764	19.0176		81.8536	143.023	70.228	98.1988	89.3845	48.6638	73.6709	18.9521	46.3104		39.6719	36.9417	57.0852	45.6089	15.7477	51.0879	53.7276	20.6894	49.8202		37.9707	145.392	19.4762	13.0137	15.0436	47.874	39.7776	18.7495	2.86443									29.7486	73.6765	59.5385
79.4853	117.484	54.7963	48.2919	54.4803	21.4516	17.3708	32.4375	27.0157		83.2044	101.468	45.0178	111.573	14.1454	52.2218	61.7687	11.8663	54.4211		26.8827	50.745	71.9294	29.9676	-0.58667	43.6819	35.0044	13.6029	40.8263		11.2247	124.153	25.9893	20.9697	28.5534	43.1076	15.227	15.4611	18.3883									56.8173	74.6377	58.015
80.994	102.35	65.21	63.2398	64.1411	39.4303	17.1441	41.5679	36.2305		65.7838	105.228	61.5833	74.5871	70.7313	53.0633	59.1395	11.3326	34.8562		27.6005	42.8522	58.3747	37.8122	-10.1519	41.45	35.0776	25.3697	29.4112		19.994	136.639	13.6655	36.266	34.6018	58.3956	10.7281	24.493	13.2303									43.8674	74.7576	59.7091
101.078	82.8163	62.8148	64.8774	31.0312	21.8769	8.34407	31.4397	18.7715		83.0072	116.361	22.095	97.8737	39.8924	61.6299	32.5932	22.8738	46.6504		19.9719	41.0341	60.7693	43.6046	7.01847	30.2921	28.5518	25.9978	49.6755		15.8069	116.981	4.98226	30.4838	44.343	37.4209	1.15974	10.3654	5.62388									30.3001	72.1849	59.949
75.2805	97.5456	42.4817	62.1539	25.1023	29.687	20.9681	10.8698	-24.8358		69.7871	107.967	35.9563	70.2568	18.2012	37.804	51.9272	8.62817	41.1971		29.9157	31.5471	34.172	55.5609	18.6584	30.8397	31.0125	-5.88716	28.0911		25.6923	136.194	3.39119	2.88109	33.1461	46.0118	4.85687	24.3781	-14.6825									36.4287	59.244	73.0019
63.5182	95.8886	66.6031	39.5957	36.2279	20.0181	21.6459	39.7636	19.4768		84.6446	107.84	56.7287	80.6596	54.6034	32.0884	41.3156	30.3411	27.141		49.3982	36.5389	44.2412	22.1991	5.55669	44.3208	31.0072	8.97213	26.2173		30.2051	127.664	25.4665	-0.65504	12.8532	51.9853	13.3511	32.8879	10.7722									34.6673	48.3989	75.1183
36.6166	71.6298	43.3298	40.7015	30.4804	4.41455	8.51397	19.2121	12.5222		59.409	116.753	29.5131	65.5263	38.8754	33.1872	44.7174	32.34	34.6028		26.9965	21.9273	50.7835	20.6096	-11.1711	8.71522	21.1029	31.0664	18.0901		21.6908	98.0996	42.6294	-0.62012	18.9476	47.8518	32.7831	-5.55824	9.76606									15.1642	63.0406	57.2052
55.9156	94.7818	35.9426	39.9047	22.5261	21.7214	12.7113	22.2673	-3.03374		67.8594	92.8363	35.3949	44.7193	50.1245	38.9625	31.1537	40.8541	27.9096		30.6027	39.6757	34.1262	23.8932	5.89617	33.8936	22.6297	-1.67503	37.7238		7.33268	107.666	-6.4241	20.7385	31.2864	35.7261	30.2493	15.9149	15.982									13.077	53.578	32.6386
63.808	76.957	37.9276	46.015	39.6115	23.6575	10.6538	25.383	-13.0866		56.4023	97.0191	26.5599	80.317	26.1169	19.1448	19.4756	7.05127	20.6936		8.50015	22.518	41.9905	40.048	2.82477	42.4069	45.0476	28.8237	19.8851		13.7012	109.178	23.5315	8.13367	29.0134	39.75	4.27661	12.9035	17.9592									1.35856	31.6368	35.8596
48.761	70.7496	29.3156	45.2784	35.4759	16.7133	7.31149	12.1557	-15.191		73.382	94.7168	29.9318	22.2552	36.0573	38.3404	52.123	8.9967	41.2018		12.7594	50.7599	16.5059	25.4396	8.15817	34.5687	45.2372	18.8708	10.4087		-8.01018	90.8563	35.7403	5.9756	44.7025	38.1577	13.651	13.4691	3.8035									7.71587	25.5673	41.251
38.6993	59.6632	33.3806	16.2004	30.1226	7.86431	-4.29167	8.28898	-14.7337		83.8869	88.5171	27.2345	57.1555	37.7206	43.7607	38.6461	27.3958	7.31804		-5.9118	33.7841	18.9739	2.99118	6.45326	40.4011	38.9236	-4.26286	21.0562		-3.40512	108.1	15.2669	18.5596	33.4401	22.4748	23.5694	-0.68194	-0.65272									-6.05713	37.4153	34.15
39.6072	64.4233	30.81	32.7693	17.5906	11.1414	-22.1682	-15.6389	-34.2655		22.5117	87.0963	29.049	62.7938	34.568	45.8404	51.1178	-4.35748	27.5606		30.6252	29.8619	5.32981	-3.2158	35.074	46.1249	6.3198	22.3403	12.7569		8.35445	103.046	22.6023	1.31181	33.8167	20.4138	-9.87945	7.10106	13.0149									18.8475	23.7826	30.888
16.8196	77.5693	28.766	11.7347	34.1334	5.82859	1.90087	2.7499	-17.5257		57.1718	85.807	19.6565	50.1566	34.4574	28.9268	28.6671	-9.38008	22.0723		39.3792	17.8073	20.3086	10.5205	3.38038	37.8372	34.2818	24.211	0.902563		3.26556	102.778	-3.58924	-0.01072	7.75147	37.4507	-3.32689	10.2094	2.96691									15.8911	26.7311	-1.44511
36.7912	52.2316	23.5011	39.1968	20.6347	8.18815	-1.07477	14.4864	-6.56422		29.344	75.6165	50.184	47.2585	44.9332	14.8863	47.3208	2.32484	16.8531		-2.78525	52.9728	33.2334	13.3451	-17.6584	28.0649	2.60589	10.2423	2.33294		3.19604	75.8323	21.9698	-7.88369	28.7443	13.5947	0.83314	8.01682	14.9581									-0.63824	10.2437	14.9074
21.1013	54.4301	26.1082	24.4617	25.0279	25.8751	-11.8017	1.72539	-6.27487		41.4723	80.2289	12.0215	44.7802	12.5208	41.4483	29.2928	16.7414	22.1041		-8.26446	33.8072	30.0978	21.0687	-0.44015	36.0243	5.50151	-1.06548	-2.32277		6.0028	98.2102	34.863	-4.4999	23.4689	9.90438	19.0026	27.9704	8.78864									0.776779	31.3753	15.51
23.3115	54.5162	24.0686	15.3516	8.05354	11.8961	-1.81926	1.90097	-27.287		46.9265	77.304	23.8391	36.8312	7.3091	3.90996	31.7388	-2.35596	25.966		8.9359	8.71569	8.59381	-2.93183	8.74654	17.1982	6.35074	35.4085	13.1156		2.35115	100.26	12.3634	-1.82619	12.0737	17.9043	-7.53479	0.112775	6.0278									8.9214	39.5103	16.1933
29.564	51.6585	15.2955	14.114	24.2641	11.9729	6.91137	13.673	-41.9479		41.9979	75.5442	6.21788	40.8535	31.2311	-5.39487	11.6867	15.5677	13.122		-1.96598	28.9916	16.523	23.1419	-18.988	15.7679	16.1289	23.4696	9.73293		-0.77966	76.4076	18.7494	15.6149	30.1321	30.7959	-14.7103	9.58987	-8.98285									-0.72143	19.4717	23.3884
47.9099	58.7224	6.05324	8.69991	19.1163	14.0815	11.0322	21.9264	-18.2023		42.6056	59.5458	13.404	22.0806	21.3715	-2.30914	51.7176	7.40231	6.41683		5.62274	22.845	-23.5296	22.7128	-5.02458	24.0539	14.7565	-3.01563	7.73248		-19.2903	80.6484	-14.6158	-5.12223	9.32658	9.97849	12.4053	31.1003	-4.23302									4.42874	7.42132	16.6822
33.9309	35.9962	2.03875	20.5228	13.8637	3.9447	3.97068	4.41087	8.99071		47.9477	50.341	25.1135	53.7381	41.552	17.2221	16.9121	12.1488	-14.8659		17.314	22.3488	20.8557	25.4043	-31.8842	16.7011	-1.44	27.8716	-15.0755		-22.4157	70.9154	-1.3831	-9.33427	48.8381	30.6037	18.2953	13.8327	-9.38683									2.49964	19.7243	18.4593
9.39531	60.51	15.4158	31.6434	22.1242	-8.99694	4.15408	-22.2063	-13.6909		35.2871	63.1472	13.6811	18.6916	24.415	17.901	20.3979	12.4289	21.8557		6.18995	16.1035	21.55	17.2088	19.5665	10.7543	31.6874	22.6085	5.60215		-5.10471	89.2128	-5.03311	-4.87619	15.0084	24.3237	0.154799	-4.1564	-5.95838									5.59987	4.03236	21.6955
10.1759	40.1721	16.9966	16.77	5.27978	9.46626	8.9542	7.08264	-20.8029		39.0595	66.6242	10.1254	32.8755	37.3197	15.6692	28.8356	-3.09534	11.0826		-9.56127	22.3985	1.11044	6.42593	-17.3497	4.20331	6.351	39.8018	14.5664		-14.514	56.437	5.81534	-21.1825	16.8455	13.0721	-14.5452	-12.6919	-2.42852									-5.74991	40.1294	2.0449
18.7949	32.6281	31.807	17.051	36.428	12.4499	5.09612	2.92425	-21.494		38.9643	56.8388	8.39048	12.0931	9.70786	-7.29747	13.185	11.9005	14.689		-0.19531	25.8985	-4.34249	34.9712	-7.23161	14.6038	16.1142	-21.197	6.48962		-25.1673	70.6723	-4.43221	10.3889	20.3592	1.57789	-9.03321	-11.8361	1.71243									-7.71902	3.16695	0.536265
18.8879	44.4317	0.963679	-6.53052	18.6252	-4.11593	-18.3027	7.61944	-13.9411		25.6638	57.9853	18.9802	20.2045	29.0478	13.4344	14.2484	8.03995	-2.72803		-10.8329	0.271025	18.4195	13.5531	7.62121	15.1632	23.5349	0.269003	16.7264		-34.5889	73.3571	-9.18659	-13.8773	-2.56686	25.9094	2.97705	9.63265	-32.0588									-18.4202	10.7689	1.5289
6.83311	57.093	3.65756	32.0594	11.8409	4.66466	-12.954	-10.7855	-33.275		21.9749	49.2488	8.11262	16.0088	-9.4698	4.98113	20.9181	7.51805	-7.79395		15.6937	-0.23192	26.7361	7.02481	-8.99721	32.7373	18.7347	10.5308	-7.65211		-28.6386	61.5989	-34.5724	-22.6175	-5.83981	-6.73489	-10.0532	7.66479	1.69673									-3.24443	-12.6687	-12.4255
-2.55397	31.8062	-1.92548	15.0261	5.3699	-1.55825	11.4087	11.1983	-9.66034		9.83123	55.082	11.3118	12.3074	-4.57953	22.542	6.91816	28.8644	18.9663		-9.36931	1.325	21.2299	13.3129	5.54678	21.9808	2.80728	2.40075	-3.0586		-4.75117	71.3786	-7.00589	-5.2184	14.7572	23.2922	-0.86277	-1.3536	-6.80431									-11.9607	10.5247	-8.19857
-14.3762	16.2798	-7.09095	12.7674	4.21142	-7.64413	0.245041	-24.5504	-50.7851		50.3618	59.2159	16.6744	30.9726	21.5709	-3.90866	26.6659	4.07253	-13.1928		6.25951	6.95407	24.8174	19.1246	-7.34047	17.5232	4.33562	11.0751	11.4268		-31.9103	65.4583	-2.10285	-29.7796	3.94713	13.9312	5.15862	10.4687	5.00858									-11.5983	9.90317	-8.84612
-13.2311	39.8167	16.5008	-2.01944	15.2802	-4.57564	-9.93171	-3.95475	-43.6073		23.6189	52.3049	30.227	27.1631	2.05093	15.1609	21.3473	-2.13871	11.3659		-5.56624	-5.20191	24.0306	17.6034	9.1391	14.1864	17.6943	32.2648	-19.6766		-11.9136	40.1556	-22.174	-8.39508	15.0634	4.83112	-14.402	20.3387	-7.54866									-14.8729	7.20666	5.43634
6.68386	30.0495	-3.43688	13.1866	-10.9223	-14.746	-23.1178	-28.817	-20.126		34.7363	26.6049	26.7143	6.92935	34.0969	-1.32017	9.38914	14.7626	-23.8873		-0.50721	-6.76672	-10.5224	23.0283	-4.68763	11.6988	-6.29149	-9.71636	8.3018		-31.3882	64.5832	0.050449	-12.4909	6.04659	1.05003	-12.7351	-7.64208	-1.53274									-4.39731	-1.57323	3.06142
-7.10571	15.7672	-9.86138	-3.3894	10.5376	-15.6023	-14.1714	-10.3475	-54.6141		10.1091	33.6969	18.829	-11.2653	-14.3521	19.5658	5.16339	14.5523	-5.68809		-5.71779	7.5371	34.2643	10.8567	-5.47147	22.2875	12.4112	-5.45896	-13.6048		-18.2373	46.7683	-3.26948	-13.4455	36.1439	10.9053	-0.60682	-4.35061	-11.8062									-1.01718	-4.82666	-31.2168
-8.37413	19.4273	-22.7497	21.5165	8.08939	-1.39049	2.61386	-28.0869	-51.2381		21.549	36.5892	7.47361	10.6449	3.97264	10.7461	12.6498	-5.39586	2.50671		-25.5536	22.5196	6.93624	34.6011	-21.49	13.4067	14.0017	21.7996	0.992418		-31.7448	43.5441	-28.2202	-6.90193	25.8432	-4.14633	-5.05269	-10.8211	-26.4945									-19.5453	13.3815	-6.22048
-13.2168	25.5034	-26.289	2.7456	-11.2042	-0.75739	-15.2439	3.074	-41.0861		26.9576	33.2645	-9.6271	12.7803	29.9361	6.85144	24.4745	19.8763	-11.6535		-14.491	19.9436	18.8226	9.74414	-7.07619	21.7364	2.67576	7.41758	-30.0033		-10.5016	39.6712	-17.3866	-15.6257	0.780028	4.15192	23.7759	3.8489	-2.34255									-9.86755	-6.53829	4.83604
-9.63642	34.2264	14.776	20.6366	-9.91683	-5.69766	-9.76316	-1.09507	-34.6207		23.0978	39.0524	0.771561	2.7537	16.2795	10.1943	15.762	36.9801	4.47217		0.187866	15.9149	10.9041	-10.4208	-6.72238	20.1336	25.135	-14.4988	-2.30596		-27.6564	41.8779	-8.13051	2.12546	3.65632	22.2693	0.015459	11.8911	-15.9812									-22.1159	-11.9802	-11.7444
-13.9577	34.8438	-24.0951	2.46412	2.51621	-19.4585	-8.03788	-13.9679	-3.80654		-4.14323	36.2398	-20.5392	20.3807	21.6999	5.97115	23.8045	13.3988	-22.402		17.5486	-2.92881	31.0581	12.2463	1.34667	9.53035	3.1314	-2.14157	-7.89456		-13.4993	47.2505	3.96205	7.41608	10.3918	-20.4169	-13.9083	-22.977	-8.56788									-36.5381	-15.5185	5.30738
16.1498	14.2244	-31.4174	-9.49023	0.055882	-23.7487	-11.7915	0.119757	-60.3636		27.5726	48.2222	25.4279	1.57421	15.6096	-0.28843	1.65744	3.00421	-12.6736		18.6984	0.032643	15.5234	-15.2064	-12.1626	8.64714	-10.7281	14.6116	-6.26184		-34.261	60.3355	-27.4976	-6.05956	2.45472	5.21537	-13.4983	-4.29986	-16.8024									-31.197	8.35535	11.039
-16.4267	15.6454	-29.9	-9.93095	-19.8999	-1.87941	-2.81316	-7.06765	-54.1032		8.9627	33.0923	-11.4108	-18.2043	-4.00068	-17.6765	-20.3139	4.65588	-10.7258		-10.6214	-3.14694	-19.9921	-10.4402	-1.00228	5.92514	-1.78598	-4.24333	-16.2814		-25.5325	19.8872	-42.6241	-2.25727	22.4599	-9.89199	-23.1586	8.43363	-11.2332									-11.0734	5.849	0.555898
-0.83388	38.1228	-8.5414	-29.7394	17.3633	-9.78223	-17.9341	-4.08644	-57.0167		7.22494	40.7284	8.08539	12.882	3.06275	-3.68499	25.1832	13.5784	-17.3925		-7.8682	12.44	13.5261	-4.82986	-0.80156	15.6692	0.155203	-2.84726	-12.4304		-11.2197	40.4546	-43.2885	7.0108	17.5718	3.18372	-7.05596	5.95657	-22.5708									-29.3106	-11.4908	-22.3002
-31.2399	25.8524	-12.9877	-19.3701	-7.33252	1.94356	-20.7608	-22.6634	-18.6729		14.2794	32.9358	-11.6975	-13.3943	2.25711	8.54027	3.54194	10.3016	2.30008		-12.9563	-5.21387	-9.65222	6.53886	2.60956	4.63649	-2.81906	-23.0214	-17.014		-36.5615	37.184	-52.0595	-15.1343	14.3453	-10.1076	-18.8481	-22.6745	-12.6664									-25.2844	-34.1288	-14.2803
4.51628	17.1453	-26.7545	-1.69472	-9.27812	-2.92465	-24.0903	-19.7348	-55.1238		0.892825	46.342	2.51136	7.79973	20.7785	-7.87785	1.99148	-0.15876	-12.0582		-7.58997	0.842389	-26.7581	22.4187	1.3342	11.2672	18.863	15.7164	-2.68955		-31.6095	34.9412	-22.9938	-3.15276	7.20477	-1.22361	-18.5345	-8.58134	-3.82202									-31.0741	-13.1101	-8.76574
-31.5169	5.31901	-41.0398	-17.9142	3.16244	-15.3031	-13.1441	-7.98518	-31.4193		19.1607	25.3691	8.27743	0.837859	8.97651	-12.5146	-2.62373	33.3519	6.53041		-4.94099	0.284186	-1.30044	6.7525	-0.28339	10.8609	-4.48974	-9.05387	-25.2749		-25.0362	17.6502	-35.2535	-3.61398	3.76906	0.903523	-12.2519	6.97361	-33.0641									-21.3412	-5.64069	-13.0677
-24.5357	4.75134	-26.2278	-15.8341	5.26962	-26.2306	-17.8654	-1.54477	-46.9883		16.1278	16.9402	-7.66696	-5.1681	1.92513	-10.0095	9.18801	-25.1627	-1.05895		-2.20547	-11.346	-6.95109	-0.55954	11.4805	4.58614	8.90612	1.29956	-10.1167		-44.0121	34.5731	-34.6081	-19.413	-14.0281	-4.15085	-20.9123	-6.93124	-28.842									-18.6345	-11.7292	-9.51508
0.251383	6.11006	-34.3702	-21.4759	-7.2039	-6.88467	-26.4167	-2.89034	-78.0525		-6.70533	31.2595	-2.93271	19.8758	-9.72609	-23.9493	-10.8824	3.49478	-11.8527		-32.1446	7.66891	11.7246	17.007	-17.6832	24.1674	-6.35535	-17.0035	-3.64748		-20.2971	35.5793	-29.2965	-4.10999	-20.0284	-12.4698	-10.0211	-6.97637	-20.0886									-40.7975	-18.7709	-17.3531
-20.6692	-0.01205	-16.6767	-0.58652	-19.2025	-13.9479	-19.64	9.50505	-55.2939		10.0323	37.9272	-24.918	4.01752	23.5977	-14.5222	17.7843	9.65469	-44.0977		-17.9859	-9.27276	-0.70155	5.46922	-5.25921	0.288536	-13.9546	-0.25318	-12.9991		-8.52085	32.1986	-20.4773	-5.92526	17.6291	3.53188	7.47176	14.2155	-36.2545									-26.3788	-2.19913	14.0295
-5.209	13.0536	-28.2643	-29.0875	7.6666	-18.1285	-9.25172	-44.0533	-38.0886		4.74244	38.1372	-5.84054	-8.26997	-3.04729	-15.3497	25.1579	7.26352	-29.5325		-6.12244	-10.544	2.07458	-0.9132	-33.8311	-5.49544	-1.72642	2.85692	11.9708		-29.5498	18.7069	-49.9939	-5.36654	11.7029	4.72591	-11.9887	-4.15649	-12.7543									-28.8896	-18.689	-21.7959
-10.4089	1.56182	-14.5287	6.02655	7.41756	-14.5867	-6.11901	-31.392	-42.4144		-5.5472	31.499	-7.34999	10.0936	-6.7113	-8.46092	-1.18138	16.9299	-7.86013		-36.0752	-9.45895	-12.4669	-3.297	-3.23649	-5.42734	2.39116	-2.20005	-4.69578		-27.674	23.8038	-27.6074	-35.3619	-2.03687	-9.41785	-15.3598	-2.38661	-18.7271									-27.8628	-4.79702	-4.34647
-35.6556	3.92275	-34.57	4.68563	15.6317	-21.4347	-18.9473	-38.0077	-26.9056		-10.9714	26.6986	-13.1432	-2.76575	20.2456	-25.9438	-10.8832	3.42187	-25.3125		-3.06776	1.8978	-6.19457	-15.2015	13.3224	11.6485	-9.4493	-5.14385	-27.2382		-35.1394	28.7625	-11.9007	-24.2994	-9.9035	-20.2318	-8.78656	-2.74546	-36.8182									-53.1933	-12.2885	-4.10304
-25.4631	23.8819	-38.9331	7.47384	-18.908	-19.6512	-26.8796	-2.76687	-58.3714		-7.94506	42.5462	-18.0618	-16.6225	-19.146	-10.9075	5.74895	14.9206	-6.03887		-16.7012	-1.46764	-5.1032	18.998	-4.50103	-8.46323	0.979678	-27.0576	-12.7476		-49.0057	3.38957	-27.1694	5.92683	16.9797	-24.6624	-26.8786	-5.9538	-20.0038									-41.0999	-33.0317	-4.41398
-10.5267	10.2589	-25.9524	-12.3302	-23.3364	-12.8516	-18.0117	-33.5234	-37.641		-2.47481	11.2174	10.8006	-16.5911	-26.8206	-23.6189	4.38271	17.4755	-25.2394		-7.89272	3.08839	-0.47099	-8.19495	-17.1554	-31.8477	29.733	-9.79005	-3.66396		-48.2736	34.5581	-49.8165	-8.8651	2.5345	7.78458	-10.1599	-12.9873	-38.868									-23.431	-16.2725	-5.45901
-41.0218	-7.86061	-24.9512	-26.3368	-7.85264	-20.7756	-16.0703	-23.4859	-40.7632		8.57423	26.0503	-25.1494	-23.2785	-3.79191	-16.9698	7.17995	-13.1371	-34.5594		-25.8714	1.34868	-8.63162	-10.7995	-18.344	35.4923	-9.00139	9.25285	-20.0653		-37.7681	15.624	-76.0262	-1.63792	23.8722	-7.82236	-3.22484	-37.8822	-9.45617									-33.7748	-30.3991	-28.6354
-19.5331	-13.1269	-25.041	-30.9494	-8.98031	-11.9685	-43.081	-12.0063	-52.6266		-7.40877	22.9939	-7.32346	6.65395	0.507914	-21.3609	5.02926	-1.7278	-18.9778		-20.0491	10.0079	-5.42504	7.52518	-16.589	-10.798	-12.7136	4.31277	-20.2062		-39.9566	5.89502	-20.608	1.50854	14.1886	12.1267	-15.288	-10.6902	-25.0307									-34.1151	-28.6133	-4.31112
-32.2871	-15.7676	-38.9499	-1.48138	-24.7672	-19.1526	-18.5312	13.7405	-54.6462		-17.8607	23.075	-10.9276	-13.4886	-6.80479	-12.5469	-0.50021	11.8394	-18.2644		-0.25345	16.5581	14.5095	1.31665	-7.15227	-5.85747	7.70247	17.6173	-2.90567		-43.3104	22.3825	-31.2814	-9.46715	-9.10105	-13.4143	-24.0266	-1.24737	-47.3463									-36.988	-38.1659	-34.8414
-18.2095	10.6974	-25.712	-12.9792	-1.59084	-16.9861	-37.3393	-4.63897	-62.1518		-0.45248	8.94977	-25.4635	-12.5738	-22.8522	-23.1308	3.27407	-16.4299	-23.2529		-12.2785	-13.8925	13.8372	6.68687	-22.1701	-7.83787	2.18356	-2.57085	-14.6801		-47.5417	23.7812	-26.8492	-18.3713	8.25577	5.54101	-1.04563	6.83412	-25.8497									-20.007	-26.8853	-40.6437
-13.1187	-3.98033	-13.9181	-14.4814	19.7508	-22.6194	-31.2965	-18.3856	-72.8744		-16.3917	19.5892	2.14748	-11.3958	-12.3885	-17.938	7.12338	23.7143	-22.6065		-16.0286	2.9337	3.64934	-2.12638	3.56295	-14.872	-9.83627	-4.64947	-11.8809		-52.8393	6.17752	-50.3757	5.67972	-9.61093	1.29417	-34.5638	-5.98091	-36.3671									-37.2508	-13.2388	-5.98621
-20.0659	-6.18882	-39.6955	-9.56925	-26.6305	-13.992	-0.77036	-55.0166	-57.8767		2.76411	18.1266	-21.7349	-9.36321	3.42221	0.937381	0.037414	-7.43644	-22.4996		-15.0484	-15.0838	-6.01871	-13.5566	20.7336	-9.56228	3.63592	7.15705	-44.8904		-43.6768	26.3203	-57.8356	-23.1629	6.30869	-3.61598	7.69581	-3.69986	-15.5286									-39.2941	-32.3562	-21.1679
-15.1321	11.3093	-35.7658	-13.4259	-27.9876	-23.8604	-15.5391	-12.6647	-37.8429		0.561144	16.2505	-14.1169	-3.36805	-6.08453	-5.29937	3.68065	-12.5568	-13.1223		-12.6068	-14.6133	4.15833	-18.4485	-24.3815	-16.0376	-18.0773	19.9366	-5.99375		-37.1369	20.3836	-36.3869	-8.2855	4.85235	-18.8668	-6.40675	1.27033	-29.2852									-35.4075	-31.0357	-5.61611
-19.7513	-4.76992	-37.367	-7.24618	0.025011	-28.285	-29.2075	-5.38357	-56.6069		6.49363	18.9234	-23.3793	-6.46062	-18.6144	-21.3885	7.56164	-16.3245	-0.81292		-37.206	-13.5169	16.2492	-10.0537	-10.1829	-13.2628	2.39363	-8.49972	-21.3939		-44.3523	19.9857	-27.7737	-16.5736	8.21624	-15.5369	-30.3693	-38.2884	-33.4256									-41.0329	-43.2664	-27.542
-19.3254	-13.286	-27.9565	-0.19438	-4.15821	-26.0201	-21.3449	-17.3526	-61.4043		-16.0868	9.45934	-18.8348	-11.4748	8.74901	-25.3477	-4.91318	-25.4738	-23.8944		-34.1576	-9.52976	1.00181	0.159329	-11.8057	-5.39976	-8.78183	10.0509	-16.5681		-34.842	13.1837	-29.6159	-18.0087	-11.1279	-16.8236	-35.5739	9.53129	-36.9312									-39.5816	-20.4421	-23.1947
-25.5023	-11.5488	-45.7703	-26.3622	-17.0489	-32.7919	-19.8447	-16.3854	-52.2023		-16.1999	14.9697	-11.8219	-7.81473	6.84826	-23.9139	-5.63865	-40.7204	-7.01281		-12.4855	-16.1411	-9.72288	-18.4715	-16.8652	7.77568	9.07017	-6.51391	6.8525		-47.7147	34.7548	-40.8079	-26.2113	6.56127	3.67875	-13.7864	-17.546	-44.3611									-32.1579	-27.0646	-30.0573
-30.5013	-17.0203	-34.868	-19.1305	-21.7245	-32.1748	-17.6415	-6.40675	-73.492		10.7734	0.939598	-19.3193	13.9815	-10.8778	-17.1047	-0.08892	-12.3614	-26.6325		-31.6443	-11.4139	-26.3114	-27.2542	-27.4496	-10.0942	18.8547	-31.2839	-21.0604		-74.5646	6.38105	-52.9437	-11.4719	11.7938	-1.25209	-18.3583	-8.44915	-41.4565									-48.3971	-34.1877	-22.7828
-20.5383	-20.5079	-42.9495	-17.2741	-12.6667	-31.529	-19.1969	-39.4311	-30.4307		0.73594	5.54555	-13.2934	-17.7847	0.088216	-24.1125	-31.4382	-4.45652	-25.8513		-0.92841	-11.3492	12.7032	4.94724	-8.50311	11.448	19.9125	-18.6643	-14.6409		-32.2586	2.96441	-42.4686	-24.4474	-3.85369	-35.6244	-4.40413	7.50586	-19.9588									-38.0829	-15.8791	-14.4884
-38.6036	11.9895	-39.4811	-13.7583	-11.8616	-13.0109	-36.4063	-47.5638	-82.1594		-0.42271	4.41322	-37.7924	-12.8635	-8.00337	-26.9735	-9.40817	-20.4178	-42.692		-23.4177	-25.0056	18.9119	-0.07887	-14.9771	-4.00508	-22.7375	6.53998	-15.9832		-46.256	-2.80381	-41.6357	-8.25393	-17.6547	-23.3279	-10.3807	0.960337	-46.1247									-43.5433	-45.4488	-28.908
-15.9293	-18.8864	-26.2163	-9.20604	-2.11206	-23.3844	-16.0498	-42.2205	-37.445		-0.29186	12.1574	-12.1022	-9.29279	5.39588	-4.53467	4.95395	-1.87321	-29.5107		0.208942	-1.60238	-5.01249	-13.1387	-26.1583	-4.3431	5.74529	-4.16891	-41.2293		-55.0731	15.6579	-54.8072	-30.318	-2.11081	-10.5062	-19.776	-5.69783	-25.1389									-24.3194	-17.1942	-36.2816
-29.3095	-9.79103	-37.5253	-8.27959	-8.79297	-17.853	-38.8869	-63.6452	-48.7227		-0.72609	20.8598	-8.46243	-22.1082	-31.1885	-25.664	0.871563	9.10115	-24.1648		-29.3784	-23.5423	-14.4842	8.39129	-1.6687	-3.46183	18.5239	0.269466	-28.8667		-66.5433	11.6287	-46.007	-19.4532	-14.2202	-10.1193	-22.58	-16.0232	-29.5503									-50.0939	-24.6757	-37.192
-41.8977	-10.923	-31.2411	-12.1405	4.4355	-26.512	-29.6124	-39.4831	-42.678		-9.79139	10.281	-23.6304	-20.7048	-8.32886	-26.6179	-9.07452	-11.4369	-6.0756		-26.4534	-5.97331	1.14772	-9.77578	-23.1452	-14.3882	-9.00329	-9.94809	-15.3703		-50.5401	-11.8722	-43.3248	-47.4817	-13.055	1.40128	-8.61234	-10.5314	-34.0114									-44.1748	-30.7544	-21.3517
-22.0723	-16.6747	-49.7604	-11.428	7.16291	-23.8443	-25.8252	-25.584	-83.9042		4.77141	7.11449	-13.748	-18.4396	1.49638	-37.559	-10.9275	7.53873	-25.4546		-24.1168	-24.3242	-7.15091	-18.7231	-20.5323	-11.5471	-3.86971	-19.3157	-26.5082		-48.9671	-12.3609	-26.5115	-16.8619	-0.23035	-20.7835	-34.9169	-27.8246	-39.4357									-30.7551	-24.0486	-32.9669
-22.5611	-25.461	-55.8264	-25.199	-43.106	-24.9375	-38.5173	-19.4899	-46.6969		-9.99053	-0.79927	-11.1625	-0.86121	-4.19395	-30.222	-4.07809	-13.182	-27.3003		-24.7012	-19.9382	-13.2795	-18.9939	-27.7633	14.5941	-2.60921	-16.9425	-42.6838		-56.8586	6.0045	-52.8938	-24.3774	-11.7466	-14.5099	-32.6589	-3.21037	-41.4544									-35.9369	-44.1395	-17.9418
-34.6348	-16.4645	-48.2508	-25.2933	-17.7149	-28.3899	-18.0695	4.59673	-49.5611		-15.2827	-3.06176	-34.635	-32.5152	-1.37404	-47.5102	0.216789	-2.77783	-24.7428		-20.3609	-15.1058	-20.4954	-6.16718	-33.4853	-16.2085	5.55285	-13.9212	-19.0407		-46.7393	11.2791	-42.0859	-18.5824	-28.3848	-9.63501	-28.5122	-2.67166	-46.7359									-32.9806	-40.1256	-9.41733
-27.6649	-18.6663	-51.8542	-0.13259	-10.3247	-45.2342	-40.5917	-18.3973	-62.8715		-1.01211	-10.7236	-31.5628	-10.2061	-14.7457	-53.9982	0.9133	-27.6249	-29.515		-38.8611	-24.5183	-9.01595	1.92032	-21.8441	5.60526	2.5696	17.1282	-37.3818		-31.2679	-28.1884	-39.3978	-34.8116	-2.42981	-23.168	-28.6319	4.47765	-27.0948									-50.8946	-27.1665	-37.8638
-26.235	-18.8744	-39.3565	-22.868	-15.4519	-24.4959	-28.6084	-55.3872	-44.5523		1.96626	3.01995	-5.53898	-14.2687	-14.6338	-32.1088	3.33744	-10.2489	-22.9263		-21.4129	1.06167	16.2421	4.52052	-9.65613	-28.7591	-19.2803	-10.4838	-24.0906		-67.4017	-7.25742	-52.3272	-17.3634	-13.7427	-9.13333	-23.2981	-1.13442	-45.6041									-35.2974	-36.1169	-21.1531
-22.2668	-11.8893	-59.696	-14.2876	-21.8693	-14.1435	-37.095	-19.2152	-52.0002		-7.47347	18.443	-23.7555	-17.1493	6.20714	-29.233	-8.03173	-7.26867	-37.7316		-16.6179	-17.217	-29.8356	-2.6158	-46.4499	7.92014	-4.95993	19.6398	-29.5784		-62.411	-8.3977	-51.0915	-7.0734	-27.6494	-19.0384	-6.19283	-8.74782	-26.6627									-48.3856	-15.6348	-25.847
-34.2006	-1.35023	-41.281	-18.12	-12.3234	-10.2486	-26.1031	-20.2923	-68.9694		-18.4377	-2.78535	-25.1021	-17.1311	-30.3568	-38.0177	-4.71512	14.1648	-54.1334		-19.3003	-24.2289	-11.9345	-9.45928	13.5294	-13.2676	-13.5539	-28.2398	-14.9612		-42.9303	-0.58109	-55.6296	-31.3006	5.9512	-15.1235	-15.2441	-21.2197	-38.3492									-47.2958	-45.3848	-26.2306
-22.5606	-16.9311	-69.126	-20.0446	4.18283	-36.4466	-40.6238	-27.1931	-72.943		-12.4796	17.2973	-48.5316	-23.4512	-4.49929	-26.1631	24.3658	-40.7871	-37.9846		-18.7456	-31.277	-22.2901	7.56329	-9.6422	-1.72905	-21.2118	-6.20215	-47.8147		-56.9316	-8.66036	-53.6883	-11.5739	1.5979	-19.6136	-28.2241	-22.2179	-30.5833									-48.7447	-35.1763	-15.88
-28.7806	-17.3023	-52.3951	-14.3237	-8.86819	-34.4755	-22.232	-47.2287	-70.0588		-16.6283	2.14816	0.012406	-13.8274	-10.9141	-12.2992	-31.8149	16.9458	-23.7875		-22.1782	-6.70762	-2.31764	-3.17568	-30.1282	-15.7873	-13.7897	-32.3824	-45.99		-31.9261	3.90586	-60.1306	-15.4398	-15.2964	-18.73	-2.94286	-14.7388	-53.7252									-50.9077	-34.8659	-23.5588
-56.7333	-22.2403	-33.8805	-27.2724	-23.1039	-22.5163	-29.2309	-25.7063	-76.61		-14.7444	-11.869	-6.67163	-4.94415	1.15198	-30.0033	-4.58683	-15.3679	-11.1539		-26.32	-17.9076	-19.2319	8.91407	-5.47775	2.31216	-13.8676	-9.36571	-35.2559		-48.5837	-9.64961	-36.4151	-33.8289	-1.32764	-11.8968	-21.9706	-13.6089	-43.6083									-44.8767	-67.4433	-16.8063
-28.6087	-29.4866	-45.5483	-17.1	-19.0234	-38.3165	-21.5958	-41.739	-55.8647		1.67809	11.0005	-19.9655	-8.18599	5.62627	-22.4931	-9.88999	-15.3607	-37.8759		-33.8706	-20.7236	-14.6034	11.3794	-6.5053	-13.8666	-26.2213	19.8003	-18.7143		-58.3004	-6.01939	-53.023	-4.45132	-0.09309	-25.9502	-15.7885	-22.7335	-40.0451									-29.8507	-40.176	-28.3365
-15.0014	-2.53532	-52.3051	-36.4333	-18.5402	-41.5066	-24.9932	-55.3727	-72.9699		-17.3943	-1.49228	-27.5175	-16.4623	-13.8014	-27.0991	-20.627	-27.2037	-34.003		-18.1158	4.42009	-23.8911	-7.5857	-36.4228	-3.52883	-29.4694	-9.38951	-40.6126		-55.0609	1.06078	-50.7465	-17.2173	-3.74303	-13.9175	-30.1201	-23.1082	-44.8373									-42.0485	-28.7761	-43.6201
-46.73	-1.37508	-63.2642	0.559682	2.11507	-35.068	-27.7398	-10.7829	-73.7773		-3.95455	-8.10981	-28.6824	-32.13	-22.0534	-14.0038	-13.3605	-23.4829	-42.619		-3.62112	-15.666	-24.5564	6.32276	-34.953	13.3527	-5.50512	-10.0031	-21.1803		-66.7491	-0.70268	-59.7216	-38.2397	5.56096	-33.1745	-24.3019	-25.5014	-42.1117									-44.7417	-57.7899	-29.6966
-39.5041	-16.2882	-50.5967	-22.0861	-30.5306	-23.2855	-40.2503	-31.5054	-65.0628		-12.0261	-1.95709	-25.2233	-20.2549	-14.182	-27.9165	5.92686	-39.1536	-27.4345		-44.8209	-28.0999	-35.1937	-3.72511	-21.8005	1.43695	0.356623	11.2774	-37.2055		-57.1247	-39.0779	-53.1262	-48.7118	12.8655	-43.5245	-36.0195	-1.33097	-31.3364									-48.5192	-36.729	-24.2987
-39.4441	-35.668	-63.5875	-11.1467	-12.3088	-45.4391	-21.8309	-29.5774	-77.3816		-29.2341	14.8042	-9.75722	-11.1449	-3.25739	-39.3616	-4.06528	-44.197	-51.8166		-28.1399	-26.6122	-8.62661	-27.8751	-20.5653	7.26085	9.84214	5.8162	-31.7459		-41.359	-51.8428	-63.5577	-40.3999	-9.76128	-17.5447	-27.0611	-29.5775	-35.3496									-43.1359	-33.6159	-17.7154
-30.4438	-51.3714	-47.9294	-23.6136	-27.8253	-18.7489	-24.3678	-58.7339	-67.277		-4.79332	0.685579	-23.1568	-26.5289	-23.0286	-52.9178	-19.5929	-19.2897	-38.4813		-30.5228	-19.4749	-16.3597	-2.94919	-19.0539	-8.49241	10.9886	-15.858	-40.68		-41.0149	-19.7714	-52.7948	-20.4951	-15.8801	-17.9994	-26.0227	-17.9087	-45.4067									-41.7749	-54.499	-38.5761
-52.2445	-16.5906	-79.0587	-6.00645	-8.06748	-33.2974	-28.0207	-28.4187	-78.9062		-27.3064	19.6507	-39.9302	-21.0528	-8.84	-31.3881	1.01767	-12.3815	-40.3		-34.0992	-26.9039	-28.7824	-10.6088	-25.6763	-21.1072	-15.6158	-2.93939	-30.8341		-47.2661	-0.09253	-37.6439	-8.19177	-5.51299	-12.5122	-28.5424	-49.6877	-33.4856									-48.541	-42.1414	-9.98805
-38.6671	-19.597	-51.7353	-20.5162	-17.9302	-16.1201	-16.2067	-13.4045	-65.4481		-13.8566	5.37625	-28.5889	-13.8556	-14.7619	-26.9909	-5.82927	-31.6613	-48.7929		-27.119	-26.1214	-5.93537	-8.16095	-50.2803	-9.24586	-23.9509	-27.2621	-30.4923		-50.2974	-7.69357	-54.1508	-26.9592	0.19899	-19.3653	-35.034	-19.8916	-41.453									-54.3843	-36.7464	-35.1239
-41.8836	-16.6611	-62.5951	-16.3627	-0.36569	-18.697	-25.2382	-21.574	-93.9468		-11.8538	-1.94576	-15.8487	-5.80084	-25.6587	-40.503	-21.162	10.7859	-36.5174		-42.047	-18.229	-12.1481	-8.7699	-42.723	-3.10604	4.97179	2.2377	-39.886		-59.0962	-6.74712	-57.599	-18.4791	6.32612	-29.32	-14.3265	-1.31049	-60.7758									-32.0701	-44.8952	-31.474
-42.3133	-27.3033	-50.6481	-27.9898	-22.6339	-26.0942	-42.6425	-50.8051	-85.7381		-26.8227	0.404051	-11.268	-18.0895	-32.8209	-33.3073	1.42621	-23.3888	-42.7754		-4.17372	-13.3425	-5.59236	-11.7477	4.34324	-19.0242	-2.57725	21.2172	-23.6808		-64.5982	-33.7871	-39.923	-33.728	13.2803	-19.8765	-60.4582	-13.0812	-57.9826									-60.5629	-24.3314	-27.2231
-39.7298	-31.2535	-32.7433	-17.1293	-24.7066	-30.8495	-19.3992	-34.7574	-67.8708		9.65376	17.2398	-8.27463	-48.6213	-27.6608	-37.7726	-27.0791	-19.4339	-18.1748		-49.2139	-22.6355	-9.89698	-17.1279	-19.0344	-22.8859	-11.7606	10.8205	-25.1187		-60.6839	-20.3245	-58.7749	-20.9427	-18.5431	-28.491	-30.0736	-8.33171	-44.7185									-34.8738	-30.9313	-43.1402
-36.2553	-1.40789	-44.0722	-44.13	-29.5132	-39.448	-24.2751	-29.8242	-74.3087		7.36693	17.7584	-21.2802	-19.1997	0.617649	-27.9684	9.30796	-48.3796	-30.1297		-33.0412	-42.1323	-22.1296	-12.6719	2.93925	-4.86466	-10.4223	-4.45453	-33.1188		-63.7576	-2.88508	-56.133	-13.166	-25.2885	-23.6018	-52.0708	-26.162	-38.5331									-55.9338	-54.4125	-37.557
-45.441	-22.0614	-60.6184	-29.3975	-20.0407	-34.9338	-38.6096	-44.3184	-84.3962		-19.9638	-5.4041	-11.5136	-13.124	-10.7165	-26.8715	-11.9487	-9.28791	-39.7686		-32.6695	-21.2043	-0.09654	-12.1634	-11.284	16.8551	3.45373	-14.946	-34.5779		-66.4376	-27.6618	-40.6354	-22.8587	-16.9264	-4.72143	-40.7371	-13.3546	-43.8173									-47.3771	-74.2388	-41.7064
0	0	-65.3841	-13.0391	-34.224	-23.454	-31.3207	-39.6492	-92.4666		-2.67055	8.71138	-34.6354	-24.1419	-15.8241	-12.5572	-9.28822	-44.5412	-29.9333		-9.64498	-25.1637	-22.7863	-29.364	6.97867	-26.3219	-6.177	-13.5275	-19.5857		8.8	8.8	-30.8521	-15.4814	5.08484	-27.9591	-20.159	-17.7281	-48.2924
0	0	0	0	0
0	0	0	0	0																	8.8
0	0	0	0	0																	8.8
0	0	0	0	0																	8.8
0	0	0	0	0																	8.8
0	0	0	0	0																	8.8
0	0	0	0	0																	8.8
0	0	0	0	0																	8.8
0	0	0	0	0																	8.8
0	0	0	0	0																	8.8
0	0	0	0	0																	8.8
0	0	0	0	0																	8.8
0	0	0	0	0																	8.8
0	0	0	0	0																	8.8
0	0	0	0	0																	8.8
0	0	0	0	0																	8.8
0	0	0	0	0																	8.8
0	0	0	0	0																	8.8
0	0	0	0	0																	8.8
0	0	0	0	0																	8.8
0	0	0	0	0																	8.8
0	0	0	0	0																	8.8				8.8
0	0	0	0	0																	8.8				8.8
0	0	0	0	0																	8.8				8.8
0	0	0	0	0																	8.8				8.8
0	0	0	0	0																	8.8				8.8
0	0	0	0	0																	8.8				8.8
0	0	0	0	0																	8.8				8.8
0	0	0	0	0																	8.8				8.8
0	0	0	0	0																	8.8				8.8
0	0	0	0	0																	8.8				8.8
0	0	0	0	0																	8.8				8.8			0
0	0	0	0	0																	8.8				8.8			0
0	0	0	0	0																	0				0			0
0	0	0	0	0																	0				0			0
0	0	0	0	0																	0				0	0		0
0	0	0	0	0																	0				0	0		0
0	0	0	0	0																	0				0	0		0
0	0	0	0	0																	0				0	0		0
0	0	0	0	0																	0		0		0	0		0
0	0	0	0	0																	0		0		0	0		0
0	0	0	0	0																	0		0		0	0		0
0	0	0	0	0																	0		0		0	0		0
0	0	0	0	0																	0		0		0	0		0
0	0	0	0	0																	0		0		0	0		0
0	0	0	0	0																	0		0		0	0		0
[truncated: 46 more columns]

## Sheet: FIG5
Fig5B								FIG 5C					Fig 5D
EV			a2d1-OE					EV		a2d1-OE			EV ConTx		a2d1-OE ConTx
mean	sem	n	mean	sem	n			mean	SD	mean	SD		mean	SD	mean	SD
0.0167815	0.000767844	42	0.0174691	0.00097217	32			0.019	0.009014	0.02653	0.009014		59.38	9.009	6.38	10.56
0.00970123	0.000820669	42	0.00997763	0.000876416	32			0.03006	0.005504	0.03444	0.005504		42.69	7.296	27.49	4.031
0.00901745	0.000558478	42	0.0100006	0.000871009	32			0.02281	0.003548	0.01938	0.003548		36.77	9.218	46.3	11.09
0.00802908	0.000599662	42	0.00927267	0.000970455	32			0.02436	0.003431	0.03152	0.003431		49.01	7.958	30.22	32.43
0.00684964	0.000654278	42	0.00847665	0.000812693	32			0.02826	0.003802	0.02567	0.003802		5.64	12.15	31	9.092
0.00714854	0.000642869	42	0.00806538	0.000730122	32			0.03086	0.02004	0.04721	0.02004		55.14	20.07	48.94	15.21
0.00660204	0.000465068	42	0.00756869	0.000791146	32			0.0145	0.007591	0.02724	0.007591		58.87	18.22	30.94	11.59
0.00648554	0.000612492	42	0.00619616	0.000866424	32			0.03823	0.01028	0.03001	0.01028		26.18	25.03	3.2	8.835
0.00592952	0.000599987	42	0.00584018	0.000734605	32			0.02491	0.01703	0.03507	0.01703		57.39	16.45
0.00493188	0.000620495	42	0.00632816	0.000742408	32			0.02503	0.004661	0.01606	0.004661		80.16	7.215
0.00530603	0.00064877	42	0.00523032	0.000696815	32			0.02405	0.004898	0.02371	0.004898
0.00502874	0.00050041	42	0.0050329	0.000629101	32			0.01906	0.003516	0.02464	0.003516
0.0041612	0.00051667	42	0.00591279	0.000675289	32
0.00480136	0.000562121	42	0.00554909	0.000646693	32
0.00464809	0.000523038	42	0.00483674	0.000597589	32
0.00474698	0.000588872	42	0.00439704	0.000726272	32
0.00415508	0.000617817	42	0.00488593	0.000682074	32
0.00408951	0.000658649	42	0.00424376	0.000572887	32
0.00353278	0.00048734	42	0.00401018	0.000537802	32
0.00402475	0.000606162	42	0.00386998	0.000670454	32
0.00272284	0.00058495	42	0.00351575	0.000568	32
0.00246982	0.00061847	42	0.0036779	0.00056489	32
0.00307062	0.000489883	42	0.00317883	0.000581537	32
0.00212335	0.000413946	42	0.00264916	0.00055703	32
0.00239264	0.000513241	42	0.00305958	0.000546385	32
0.0020336	0.000588869	42	0.00271832	0.000546291	32
0.00187967	0.00053482	42	0.00143964	0.0004305	32
0.00168658	0.000425469	42	0.00208923	0.000633201	32
0.00205304	0.000415421	42	0.00206547	0.000545153	32
0.00203755	0.000565823	42	0.00115036	0.000511466	32
0.00219403	0.000406274	42	0.0013723	0.000755973	32
0.000925425	0.000481821	42	0.00168174	0.000554921	32
0.000927246	0.000503262	42	0.000315563	0.000503108	32
0.000492922	0.00050783	42	0.000920891	0.000733383	32
0.000427803	0.000468205	42	0.00149695	0.000613428	32
0.000852592	0.000494574	42	0.000193727	0.000503095	32
0.000716308	0.000438956	42	0.00132892	0.000487293	32
0.000731081	0.000441649	42	0.000443547	0.000431502	32
0.000273774	0.000485085	42	0.000148451	0.000515781	32
-0.000964571	0.00043546	42	-0.000217413	0.000689999	32
-7.71679e-05	0.000512015	42	0.000226082	0.000436556	32
-0.000262287	0.000442001	42	-0.000309592	0.000320353	32
0.000280996	0.000415156	42	-0.000291088	0.00033581	32
0.00179288	0.000595357	42	0.000502951	0.000516385	32
0.00382434	0.00069624	42	0.00447607	0.000648709	32
0.00898202	0.000949306	42	0.010781	0.0012049	32
0.0165764	0.00112168	42	0.0193312	0.00170035	32
0.0208841	0.00115006	42	0.0246263	0.00196852	32
0.0225907	0.00148406	41	0.0272525	0.00213028	32
0.0232392	0.00145333	41	0.0284933	0.00221672	32
0.0227308	0.00139401	41	0.0278583	0.00224214	32
0.0227597	0.00138253	41	0.0284123	0.0022716	32
0.0224148	0.00138901	41	0.027015	0.00223312	32
0.0215255	0.00133446	42	0.0259773	0.00225416	32
0.0210275	0.00142251	42	0.0256777	0.00219804	32
0.0198622	0.00127115	42	0.023966	0.00224979	32
0.0191091	0.00135503	42	0.0220718	0.00200301	32
0.0178677	0.00130756	42	0.0212164	0.00219659	32
0.0169233	0.00132089	42	0.0212753	0.00203034	32
0.0159748	0.00115166	42	0.0189887	0.00177208	32
0.0155952	0.001097	42	0.0186094	0.00180436	32
0.0137571	0.00112968	42	0.0175776	0.00191799	32
0.0134877	0.00104853	42	0.0163168	0.00168772	32
0.0129291	0.00109924	42	0.0151039	0.00153676	32
0.0117962	0.000975834	42	0.0146934	0.00165966	32
0.0104845	0.00103904	42	0.0130558	0.00155445	32
0.010697	0.00114669	42	0.0121692	0.00163575	32
0.0100478	0.00112364	42	0.0110846	0.00160864	32
0.00859115	0.00109156	42	0.0113698	0.00141622	32
0.00877126	0.00114477	42	0.00897821	0.00136717	32
0.00847715	0.000978791	42	0.00934694	0.00137871	32
0.00760018	0.000996578	42	0.0093744	0.0012605	32
0.00658684	0.00102385	42	0.00914331	0.00129929	32
0.00626914	0.000891025	42	0.00726587	0.00124799	32
0.00567444	0.000933869	42	0.00622046	0.00125721	32
0.00458671	0.000925817	42	0.00569063	0.00120617	32
0.00468199	0.00095121	42	0.00514929	0.00113727	32
0.00396886	0.000950493	42	0.00443684	0.00114612	32
0.00402571	0.000780108	42	0.00511432	0.0010419	32
0.00372603	0.000742485	42	0.00334514	0.00115005	32
0.00313209	0.000913664	42	0.00439971	0.00113867	32
0.0025875	0.00085542	42	0.00384325	0.00093432	32
0.00222312	0.000871382	42	0.00369154	0.000982923	32
0.0023514	0.000813936	42	0.00264164	0.00104159	32
0.00136414	0.000738808	42	0.00187571	0.0010481	32
0.00106903	0.000818048	42	0.00146165	0.00103131	32
0.00140275	0.000744458	42	0.001606	0.000956682	32
-4.61409e-05	0.000887169	42	0.000628389	0.000926546	32
0.000813421	0.000720098	42	8.08753e-06	0.000803841	32
7.06238e-05	0.000896065	42	0.000561096	0.0010233	32
-0.000254299	0.000851837	42	-0.000248866	0.00106641	32
-0.000174337	0.000884264	42	-0.00147895	0.000803463	32
-0.00195697	0.000751475	42	-0.00103504	0.000839964	32
-0.000247678	0.000676251	42	-0.00106872	0.000866776	32
-0.00101876	0.000728565	42	-0.00165768	0.000896347	32
-0.00152516	0.000754675	42	-0.00213617	0.000814267	32
-0.0016055	0.000678249	42	-0.000772795	0.000876852	32
-0.00204069	0.000670363	42	-0.00212837	0.0010224	32
-0.00252471	0.000609149	42	-0.00281872	0.000991685	32
-0.00242138	0.00069902	42	-0.0022672	0.000897435	32
-0.00295879	0.000818323	42	-0.00356177	0.000814456	32
-0.00301382	0.000758301	42	-0.0027381	0.00108515	32
-0.00301186	0.000829943	42	-0.00340006	0.000830991	32
-0.00279958	0.000794609	42	-0.00344884	0.00094566	32
-0.00363554	0.000868322	42	-0.0043535	0.000894727	32
-0.00337495	0.000787075	42	-0.00468767	0.000908933	32
-0.003835	0.00071798	42	-0.00402317	0.000824134	32
-0.00375709	0.000795407	42	-0.00493876	0.000803934	32
-0.00401335	0.000810826	42	-0.0044354	0.000941775	32
-0.00423464	0.000738281	42	-0.00456671	0.00090565	32
-0.00475184	0.000834108	42	-0.00499363	0.000930013	32
-0.00436654	0.000689944	42	-0.0048531	0.000819941	32
-0.0046885	0.00079097	42	-0.00475394	0.00084588	32
-0.00512851	0.000823706	42	-0.00522941	0.00111393	32
-0.00497309	0.000728569	42	-0.00594781	0.000851787	32
-0.00617254	0.0007905	42	-0.00537171	0.000746327	32
-0.0065085	0.000700955	42	-0.00739554	0.00107372	32
-0.00449225	0.000856904	42	-0.00687913	0.000761559	32
-0.00685921	0.000697804	42	-0.00687906	0.00109548	32
-0.00549459	0.000846255	42	-0.00527026	0.0010159	32
-0.00695614	0.00076753	42	-0.00625682	0.000975337	32
-0.00568114	0.000727354	42	-0.0072692	0.00113207	32
-0.00651298	0.0008423	42	-0.00688056	0.0010272	32
-0.00590779	0.000768736	42	-0.00706806	0.00104088	32
-0.00649819	0.000766671	42	-0.00767373	0.00086626	32
-0.00604033	0.000691046	42	-0.00775195	0.00100616	32
-0.00637109	0.000766027	42	-0.00718726	0.000895485	32
-0.00659983	0.000725718	42	-0.00721422	0.000957679	32
-0.00657038	0.000691802	42	-0.00776049	0.00092324	32
-0.00692555	0.000801453	42	-0.00830457	0.00104248	32
-0.00709654	0.000837036	42	-0.00786321	0.000927444	32
-0.00622713	0.000879981	42	-0.00848014	0.000920945	32
-0.00712422	0.000734922	42	-0.00853336	0.00106231	32
-0.00768516	0.000858723	42	-0.00916927	0.0011263	32
-0.00735261	0.000790188	42	-0.0084732	0.00100111	32
-0.00792508	0.000879158	42	-0.00829528	0.00107975	32
-0.00803105	0.000864332	42	-0.00770706	0.00106087	32
-0.00751596	0.000865566	42	-0.00832403	0.00113709	32
-0.00694381	0.000829464	42	-0.00903954	0.00096979	32
-0.00869531	0.000738128	42	-0.0100076	0.000956312	32
-0.00831451	0.000734849	42	-0.0096233	0.000907378	32
-0.00696332	0.00098023	42	-0.00927127	0.00107396	32
-0.00766647	0.000856117	42	-0.0094204	0.00115848	32
-0.007879	0.000717362	42	-0.0107897	0.000884595	32
-0.00924195	0.000672911	42	-0.00978762	0.000921004	32
-0.00813816	0.000840326	42	-0.00946548	0.00113925	32
-0.00896091	0.000776237	42	-0.0105825	0.0011225	32
-0.00813403	0.00084132	42	-0.0100945	0.00102429	32
-0.00810756	0.000871089	42	-0.00970321	0.00114866	32
-0.00925055	0.000746446	42	-0.00989498	0.00109915	32

## Sheet: FIG6
Fig 6 B					Fig 6 C
Control Surface	TTX Surface	Control WCL	TTX WCL		EV		EV + TTX		a2δ-1 OE		a2δ-1 OE + TTX
1	0.86882	1	0.773449		0.01919	0.006577	0.03055	0.002798	0.02653	0.009014	0.02851	0.007648
1	0.887083	1	0.882954		0.03006	0.01014	0.04399	0.01575	0.03444	0.005504	0.04412	0.006028
1	0.902543	1	0.855193		0.02436	0.01501	0.04236	0.01818	0.03154	0.003431	0.03218	0.008498
		1	0.960462		0.02805	0.006466	0.03476	0.01212	0.02567	0.003802	0.02325	0.005282
					0.03086	0.004072	0.04203	0.01085	0.02724	0.007591	0.04339	0.00317
					0.0145	0.001855	0.04125	0.004663	0.03507	0.01703	0.0203	0.004502
					0.01458	0.002438	0.1004	0.02798	0.01606	0.004661	0.02496	0.01094
					0.02082	0.007896	0.05503	0.01539	0.02371	0.004898	0.01701	0.006971
					0.02185	0.005638	0.03509	0.007021	0.02464	0.003516	0.0268	0.00339
					0.02491	0.003728	0.03998	0.01168
					0.02503	0.007067	0.02548	0.003767
					0.02405	0.007035	0.02872	0.003928
					0.01906	0.006757	0.03335	0.003718
